# Supplementary material for: Drug Resistance Missense Mutations in Cancer Are Subject to Evolutionary Constraints
Source: PLoS One. 2013 Dec 20;8(12):e82059. doi: 10.1371/journal.pone.0082059 (PMC3869674; doi:10.1371/journal.pone.0082059)
Supplement: Data S1 — Variations in the evolution of all Bcr-Abl1 compound mutations. This tab-delimited file can be read by text editor and spreadsheet programs such as LibreOffice Calc or Microsoft Excel, and provides the same information as given in figure 1 for all of the possible combination of the 43 resistant mutants. (CSV) [file pone.0082059.s008.csv]

M244V K247N L248V G250E Q252H Y253C Y253H Y253F E255K E255V L273F E279K E282K K285N V289L E292K E292V N297T V299L F311I F311L T315A T315I F317C F317I F317L F317S F317V S349L M351T F359C F359I F359V H375P V379I L384M L387F L387M H396R H396P T406I W430L F486S
M244V - 1 5 16 1 0 0 73 20 12 0 0 1 13 22 29 0 0 20 22 37 0 9 0 1 23 2 1 14 0 1 62 24 3 48 0 8 1 0 0 21 2 2
K247N 14 - 0 43 0 0 0 29 57 14 0 0 0 0 14 14 0 0 0 14 0 0 0 0 0 100 0 0 29 0 0 43 57 0 29 0 0 0 0 29 0 0 0
L248V 4 0 - 23 6 0.8 0 48 19 16 6 0.8 2 6 51 3 0 0 0.8 23 40 0 0 0 0 35 0 0 10 0.8 0.8 33 52 0 51 0 3 0.8 2 0 2 5 4
G250E 6 1 11 - 2 0 0.8 47 27 18 6 0.4 2 3 33 14 0 0.4 4 23 49 0 4 2 0.4 12 0 0 5 0.8 12 27 39 0 42 4 2 0.4 2 3 5 1 1
Q252H 3 0 23 20 - 0 0 93 23 13 3 0 0 23 23 3 0 0 33 13 17 0 0 0 0 37 0 0 7 3 0 7 40 0 27 0 20 0 0 0 3 0 3
Y253C 0 0 7 0 0 - 0 0 13 0 0 7 0 0 53 0 0 0 0 7 27 0 0 7 0 73 0 0 7 0 0 60 27 0 80 0 7 0 7 0 7 0 0
Y253H 0 0 0 50 0 0 - 0 25 0 0 25 0 0 25 0 0 0 0 0 0 0 0 0 0 0 0 0 25 0 0 75 25 0 75 0 0 0 0 0 0 0 0
Y253F 9 0.2 7 15 3 0 0 - 25 12 1 1 5 7 16 10 0 0.1 11 25 38 0.1 4 0.5 1 26 0.2 0.2 12 0.2 5 36 28 3 48 7 7 1 1 2 13 2 4
E255K 7 1 8 25 2 0.7 0.3 72 - 0 2 0.7 8 2 16 8 0 0.3 6 31 47 0 8 2 0 17 0.3 0 17 0 3 45 40 0.3 45 11 4 2 2 1 13 2 4
E255V 6 0.5 10 25 2 0 0 49 0 - 4 0 4 2 34 4 0 0.5 5 22 48 0 0 0.5 0.5 39 0 0 2 0 3 38 48 2 45 4 10 1 0 3 8 2 3
L273F 0 0 20 38 3 0 0 20 15 18 - 0 3 0 40 0 0 0 5 38 23 0 0 0 5 8 0 0 3 0 10 48 38 0 50 0 3 0 3 0 0 0 5
E279K 0 0 8 8 0 8 8 62 15 0 0 - 0 8 0 8 0 0 0 23 8 0 0 0 0 0 0 0 15 0 0 46 0 0 15 0 15 8 8 0 15 8 38
E282K 2 0 4 10 0 0 0 73 47 16 2 0 - 8 18 0 0 0 8 29 39 0 0 4 2 22 0 0 2 0 2 65 33 0 67 10 12 6 6 4 20 4 0
K285N 13 0 8 7 7 0 0 59 7 4 0 1 4 - 5 13 0 1 18 9 58 0 1 0 0 14 0 0 11 1 0 59 26 0 41 1 2 3 2 2 12 2 2
V289L 7 0.3 21 29 2 3 0.3 42 15 21 5 0 3 2 - 4 0 0.3 5 22 39 0 3 0.3 0 37 0.3 0.3 10 1 1 37 51 0 54 3 2 0.3 0.7 4 1 1 1
E292K 29 1 4 38 1 0 0 84 23 8 0 1 0 13 11 - 0 0 26 19 41 0 2 1 1 25 0 0 10 0 22 44 27 0 60 5 3 0 0 4 19 2 0
E292V 0 0 0 0 0 0 0 0 0 0 0 0 0 0 0 0 - 0 0 100 0 0 0 0 0 0 0 0 0 0 0 100 0 0 0 0 0 0 0 0 0 0 0
N297T 0 0 0 33 0 0 0 33 33 33 0 0 0 33 33 0 0 - 0 0 0 0 0 0 0 33 0 0 0 33 0 67 0 0 33 0 0 0 0 0 0 0 0
V299L 19 0 1 10 10 0 0 88 16 10 2 0 4 17 15 25 0 0 - 20 25 0 1 0 1 31 0 0 7 0 2 45 27 0 63 8 1 0 0 3 15 1 0
F311I 7 0.3 9 21 1 0.3 0 70 30 14 5 1 5 3 23 6 0.3 0 7 - 0 0 2 0.7 1 26 0.3 0.3 4 1 1 28 49 5 53 3 4 1 1 3 4 3 1
F311L 7 0 9 25 0.8 0.8 0 59 26 18 2 0.2 4 11 23 8 0 0 5 0 - 0 4 2 0.2 12 0.6 0.2 15 0 6 44 27 0 38 8 3 1 0.4 1 15 3 4
T315A 0 0 0 0 0 0 0 100 0 0 0 0 0 0 0 0 0 0 0 0 0 - 0 0 0 0 0 0 0 0 0 0 0 0 100 0 0 0 0 0 0 0 0
T315I 23 0 0 26 0 0 0 90 56 0 0 0 0 3 26 5 0 0 3 15 49 0 - 0 0 3 0 0 10 0 3 77 8 0 33 13 0 0 3 0 10 0 5
F317C 0 0 0 36 0 9 0 36 45 9 0 0 18 0 9 9 0 0 0 18 73 0 0 - 0 0 0 0 9 0 9 45 36 0 36 0 18 0 0 27 0 0 0
F317I 13 0 0 13 0 0 0 100 0 13 25 0 13 0 0 13 0 0 13 38 13 0 0 0 - 0 0 0 0 0 0 38 63 0 25 0 38 0 0 0 13 0 0
F317L 7 2 13 10 3 3 0 63 14 22 0.9 0 3 4 34 7 0 0.3 10 23 18 0 0.3 0 0 - 0 0 6 0.6 2 34 46 0 59 7 11 2 1 4 8 1 2
F317S 50 0 0 0 0 0 0 50 25 0 0 0 0 0 25 0 0 0 0 25 75 0 0 0 0 0 - 0 0 25 0 50 25 0 25 0 0 0 0 0 0 0 0
F317V 25 0 0 0 0 0 0 50 0 0 0 0 0 0 25 0 0 0 0 25 25 0 0 0 0 0 0 - 0 0 0 0 75 0 50 0 25 0 0 0 50 0 0
S349L 11 2 9 9 2 0.8 0.8 78 37 2 0.8 2 0.8 9 23 8 0 0 5 9 60 0 3 0.8 0 15 0 0 - 0 0 50 20 0 28 5 0 0.8 0 0 26 2 5
M351T 0 0 17 33 17 0 0 33 0 0 0 0 0 17 50 0 0 17 0 50 0 0 0 0 0 33 17 0 0 - 0 17 50 0 17 0 17 0 17 0 0 0 0
F359C 2 0 2 73 0 0 0 91 18 11 9 0 2 0 9 49 0 0 4 9 69 0 2 2 0 13 0 0 0 0 - 0 0 0 87 9 0 0 7 0 0 0 0
F359I 12 0.6 8 14 0.4 2 0.6 59 26 15 4 1 7 12 23 9 0.2 0.4 9 17 45 0 6 1 0.6 23 0.4 0 13 0.2 0 - 0 0 49 6 4 2 2 4 15 3 5
F359V 6 1 15 25 3 1 0.2 54 27 22 4 0 4 6 37 7 0 0 7 35 33 0 0.7 1 1 37 0.2 0.7 6 0.7 0 0 - 0.2 43 2 10 2 0.5 1 6 2 2
H375P 12 0 0 0 0 0 0 100 4 12 0 0 0 0 0 0 0 0 0 60 0 0 0 0 0 0 0 0 0 0 0 0 4 - 64 0 32 0 0 0 0 0 0
V379I 8 0.3 11 19 1 2 0.5 67 22 15 3 0.3 6 7 28 10 0 0.2 11 27 34 0.2 2 0.7 0.3 34 0.2 0.3 6 0.2 7 41 30 3 - 10 4 2 1 3 12 2 1
L384M 0 0 0 15 0 0 0 80 44 11 0 0 7 1 11 7 0 0 11 11 56 0 7 0 0 31 0 0 8 0 5 37 11 0 79 - 0 0 1 1 28 0 5
L387F 11 0 6 7 8 1 0 86 15 26 1 3 8 3 10 6 0 0 1 15 19 0 0 3 4 51 0 1 0 1 0 26 56 11 31 1 - 0 1 0 7 0 4
L387M 5 0 5 5 0 0 0 63 26 11 0 5 16 16 5 0 0 0 0 16 37 0 0 0 0 37 0 0 5 0 0 53 37 0 58 0 0 - 0 0 11 0 11
H396R 0 0 13 27 0 7 0 60 40 0 7 7 20 13 13 0 0 0 0 20 13 0 7 0 0 27 0 0 0 7 20 53 13 0 40 7 7 0 - 0 20 7 0
H396P 0 7 0 27 0 0 0 43 10 17 0 0 7 7 37 13 0 0 10 33 20 0 0 10 0 47 0 0 0 0 0 70 13 0 50 3 0 0 0 - 0 0 0
T406I 16 0 2 9 0.7 0.7 0 81 27 11 0 1 7 9 2 14 0 0 11 9 58 0 3 0 0.7 21 0 1 24 0 0 57 18 0 50 16 4 1 2 0 - 0.7 4
W430L 7 0 20 10 0 0 0 47 17 10 0 3 7 7 10 7 0 0 3 27 43 0 0 0 0 13 0 0 7 0 0 47 27 0 33 0 0 0 3 0 3 - 7
F486S 5 0 13 8 0 0 0 72 28 10 5 13 0 5 8 0 0 0 0 8 49 0 5 0 0 18 0 0 15 0 0 62 21 0 18 10 8 5 0 0 13 5 -
