# Supplementary material for: Drug Resistance Missense Mutations in Cancer Are Subject to Evolutionary Constraints
Source: PLoS One. 2013 Dec 20;8(12):e82059. doi: 10.1371/journal.pone.0082059 (PMC3869674; doi:10.1371/journal.pone.0082059)
Supplement: Data S2 — This data file contains a list of the sequences that were aligned to EGFR, ALK and Abl1. (ZIP) [file pone.0082059.s009.zip]

Archive with 3 entries (3 files):
- seqnames_egfr_alignment.txt
- seqnames_alk_alignment.txt
- seqnames_abl_alignment.txt
