# Supplementary material for: Drug Resistance Missense Mutations in Cancer Are Subject to Evolutionary Constraints
Source: PLoS One. 2013 Dec 20;8(12):e82059. doi: 10.1371/journal.pone.0082059 (PMC3869674; doi:10.1371/journal.pone.0082059)
Supplement: Data S2 — This data file contains a list of the sequences that were aligned to EGFR, ALK and Abl1. (ZIP) [file pone.0082059.s009.zip › seqnames_alk_alignment.txt]

LTK_MOUSE P08923 Leukocyte tyrosine kinase receptor OS=Mus musculus GN=Ltk PE=1 SV=3
LTK_HUMAN P29376 Leukocyte tyrosine kinase receptor OS=Homo sapiens GN=LTK PE=1 SV=3
FGFR4_RAT Q498D6 Fibroblast growth factor receptor 4 OS=Rattus norvegicus GN=Fgfr4 PE=1 SV=1
FGFR1_HUMAN P11362 Fibroblast growth factor receptor 1 OS=Homo sapiens GN=FGFR1 PE=1 SV=3
NTRK2_CHICK Q91987 BDNF/NT-3 growth factors receptor OS=Gallus gallus GN=NTRK2 PE=1 SV=1
FGFR4_PLEWA Q91288 Fibroblast growth factor receptor 4 OS=Pleurodeles waltl GN=FGFR4 PE=2 SV=1
NTRK1_MOUSE Q3UFB7 High affinity nerve growth factor receptor OS=Mus musculus GN=Ntrk1 PE=1 SV=2
FGFR2_CHICK P18461 Fibroblast growth factor receptor 2 OS=Gallus gallus GN=FGFR2 PE=2 SV=1
FGFR4_HUMAN P22455 Fibroblast growth factor receptor 4 OS=Homo sapiens GN=FGFR4 PE=1 SV=2
FGFR4_COTCO Q90330 Fibroblast growth factor receptor 4 OS=Coturnix coturnix GN=FGFR4 PE=2 SV=1
FGFR3_CHICK P18460 Fibroblast growth factor receptor 3 OS=Gallus gallus GN=FGFR3 PE=2 SV=1
NTRK2_HUMAN Q16620 BDNF/NT-3 growth factors receptor OS=Homo sapiens GN=NTRK2 PE=1 SV=1
FGFR2_PLEWA Q91286 Fibroblast growth factor receptor 2 OS=Pleurodeles waltl GN=FGFR2 PE=2 SV=1
FGFR3_PLEWA Q91287 Fibroblast growth factor receptor 3 OS=Pleurodeles waltl GN=FGFR3 PE=2 SV=1
FGFR4_DANRE Q90413 Fibroblast growth factor receptor 4 OS=Danio rerio GN=fgfr4 PE=1 SV=1
NTRK1_CHICK Q91009 High affinity nerve growth factor receptor (Fragment) OS=Gallus gallus GN=NTRK1 PE=2 SV=1
FGFR3_HUMAN P22607 Fibroblast growth factor receptor 3 OS=Homo sapiens GN=FGFR3 PE=1 SV=1
FGFR2_DANRE Q8JG38 Fibroblast growth factor receptor 2 OS=Danio rerio GN=fgfr2 PE=1 SV=1
FGFR1_PLEWA Q91285 Fibroblast growth factor receptor 1 OS=Pleurodeles waltl GN=FGFR1 PE=2 SV=1
ROS1_CHICK P08941 Proto-oncogene tyrosine-protein kinase ROS OS=Gallus gallus GN=ROS1 PE=1 SV=3
FGFR1_XENLA P22182 Fibroblast growth factor receptor 1 OS=Xenopus laevis GN=fgfr1 PE=1 SV=1
YRK_CHICK Q02977 Proto-oncogene tyrosine-protein kinase Yrk OS=Gallus gallus GN=YRK PE=2 SV=2
STK_HYDVU P17713 Tyrosine-protein kinase STK OS=Hydra vulgaris GN=STK PE=2 SV=1
SRK2_SPOLA P42688 Tyrosine-protein kinase SRK2 (Fragment) OS=Spongilla lacustris GN=SRK2 PE=2 SV=1
IGF1R_XENLA O73798 Insulin-like growth factor 1 receptor OS=Xenopus laevis GN=igf1r PE=1 SV=1
FGFR1_DROME Q07407 Fibroblast growth factor receptor homolog 1 OS=Drosophila melanogaster GN=htl PE=1 SV=3
FGR1A_DANRE Q90Z00 Fibroblast growth factor receptor 1-A OS=Danio rerio GN=fgfr1a PE=1 SV=2
FGFR2_XENLA Q03364 Fibroblast growth factor receptor 2 OS=Xenopus laevis GN=fgfr2 PE=2 SV=1
SRK3_SPOLA P42689 Tyrosine-protein kinase SRK3 (Fragment) OS=Spongilla lacustris GN=SRK3 PE=2 SV=1
FRK_MOUSE Q922K9 Tyrosine-protein kinase FRK OS=Mus musculus GN=Frk PE=1 SV=3
INSRR_CAVPO P14617 Insulin receptor-related protein OS=Cavia porcellus GN=INSRR PE=3 SV=1
MUSK_CHICK Q8AXY6 Muscle, skeletal receptor tyrosine protein kinase OS=Gallus gallus GN=MUSK PE=2 SV=1
MUSK_HUMAN O15146 Muscle, skeletal receptor tyrosine-protein kinase OS=Homo sapiens GN=MUSK PE=1 SV=1
FGFR3_XENLA O42127 Fibroblast growth factor receptor 3 OS=Xenopus laevis GN=fgfr3 PE=2 SV=1
NTRK1_HUMAN P04629 High affinity nerve growth factor receptor OS=Homo sapiens GN=NTRK1 PE=1 SV=4
ROS1_HUMAN P08922 Proto-oncogene tyrosine-protein kinase ROS OS=Homo sapiens GN=ROS1 PE=1 SV=3
SRC_AVIS2 P15054 Tyrosine-protein kinase transforming protein Src OS=Avian sarcoma virus (strain PR2257) GN=V-SRC PE=3 SV=3
SRC2_XENLA P13116 Tyrosine-protein kinase Src-2 OS=Xenopus laevis GN=src-b PE=2 SV=3
FYNB_DANRE F1RDG9 Tyrosine-protein kinase fynb OS=Danio rerio GN=fynb PE=2 SV=1
DDR2_HUMAN Q16832 Discoidin domain-containing receptor 2 OS=Homo sapiens GN=DDR2 PE=1 SV=2
YES_DANRE A1A5H8 Tyrosine-protein kinase yes OS=Danio rerio GN=yes1 PE=1 SV=1
INSR_RAT P15127 Insulin receptor OS=Rattus norvegicus GN=Insr PE=1 SV=1
YES_HUMAN P07947 Tyrosine-protein kinase Yes OS=Homo sapiens GN=YES1 PE=1 SV=3
SRK1_SPOLA P42686 Tyrosine-protein kinase isoform SRK1 OS=Spongilla lacustris GN=SRK1 PE=2 SV=1
NTRK3_HUMAN Q16288 NT-3 growth factor receptor OS=Homo sapiens GN=NTRK3 PE=1 SV=2
INSR_XENLA Q9PVZ4 Insulin receptor OS=Xenopus laevis GN=insr PE=1 SV=1
CAD96_DROME Q9VBW3 Tyrosine kinase receptor Cad96Ca OS=Drosophila melanogaster GN=Cad96Ca PE=2 SV=2
FRK_HUMAN P42685 Tyrosine-protein kinase FRK OS=Homo sapiens GN=FRK PE=1 SV=1
FGFR2_DROME Q09147 Fibroblast growth factor receptor homolog 2 OS=Drosophila melanogaster GN=btl PE=2 SV=3
SRC42_DROME Q9V9J3 Tyrosine-protein kinase Src42A OS=Drosophila melanogaster GN=Src42A PE=2 SV=1
IGF1R_MOUSE Q60751 Insulin-like growth factor 1 receptor OS=Mus musculus GN=Igf1r PE=1 SV=3
FGFR_STRPU Q26614 Fibroblast growth factor receptor OS=Strongylocentrotus purpuratus GN=FGFR PE=2 SV=1
FGFR3_DANRE Q9I8X3 Fibroblast growth factor receptor 3 OS=Danio rerio GN=fgfr3 PE=2 SV=1
FGFR4_XENLA Q91743 Fibroblast growth factor receptor 4 OS=Xenopus laevis GN=fgfr4 PE=2 SV=1
RET_HUMAN P07949 Proto-oncogene tyrosine-protein kinase receptor Ret OS=Homo sapiens GN=RET PE=1 SV=3
RET_MOUSE P35546 Proto-oncogene tyrosine-protein kinase receptor Ret OS=Mus musculus GN=Ret PE=1 SV=2
INSR_AEDAE Q93105 Insulin-like receptor OS=Aedes aegypti GN=InR PE=2 SV=2
INSRR_HUMAN P14616 Insulin receptor-related protein OS=Homo sapiens GN=INSRR PE=1 SV=2
ROS1_MOUSE Q78DX7 Proto-oncogene tyrosine-protein kinase ROS OS=Mus musculus GN=Ros1 PE=1 SV=1
SRC_DANRE Q1JPZ3 Proto-oncogene tyrosine-protein kinase Src OS=Danio rerio GN=src PE=1 SV=2
ABL_DROME P00522 Tyrosine-protein kinase Abl OS=Drosophila melanogaster GN=Abl PE=1 SV=3
YES_XIPHE P27447 Tyrosine-protein kinase Yes OS=Xiphophorus helleri GN=yes PE=2 SV=3
INSRR_RAT Q64716 Insulin receptor-related protein OS=Rattus norvegicus GN=Insrr PE=1 SV=3
ROR1_DROME Q24488 Tyrosine-protein kinase transmembrane receptor Ror OS=Drosophila melanogaster GN=Ror PE=1 SV=1
TRK1_LYMST O76997 Putative neurotrophin receptor LTRK 1 OS=Lymnaea stagnalis PE=2 SV=1
MIPR_LYMST Q25410 Putative molluscan insulin-related peptide(s) receptor OS=Lymnaea stagnalis PE=2 SV=1
ABL1_MOUSE P00520 Tyrosine-protein kinase ABL1 OS=Mus musculus GN=Abl1 PE=1 SV=3
PTK6_HUMAN Q13882 Protein-tyrosine kinase 6 OS=Homo sapiens GN=PTK6 PE=1 SV=1
LCK_RAT Q01621 Proto-oncogene tyrosine-protein kinase LCK OS=Rattus norvegicus GN=Lck PE=2 SV=3
SRC64_DROME P00528 Tyrosine-protein kinase Src64B OS=Drosophila melanogaster GN=Src64B PE=1 SV=3
ABL1_HUMAN P00519 Tyrosine-protein kinase ABL1 OS=Homo sapiens GN=ABL1 PE=1 SV=4
SRK4_SPOLA P42690 Tyrosine-protein kinase isoform SRK4 OS=Spongilla lacustris GN=SRK1 PE=2 SV=1
FPS_FUJSV P00530 Tyrosine-protein kinase transforming protein Fps OS=Fujinami sarcoma virus GN=V-FPS PE=3 SV=1
ROR1_MOUSE Q9Z139 Tyrosine-protein kinase transmembrane receptor ROR1 OS=Mus musculus GN=Ror1 PE=2 SV=2
FGFR_HYDVU Q86PM4 Fibroblast growth factor receptor OS=Hydra vulgaris GN=FGFR PE=2 SV=1
LCK_CHICK P42683 Proto-oncogene tyrosine-protein kinase LCK OS=Gallus gallus GN=LCK PE=2 SV=2
FES_HUMAN P07332 Tyrosine-protein kinase Fes/Fps OS=Homo sapiens GN=FES PE=1 SV=3
HCK_HUMAN P08631 Tyrosine-protein kinase HCK OS=Homo sapiens GN=HCK PE=1 SV=5
ABL2_HUMAN P42684 Abelson tyrosine-protein kinase 2 OS=Homo sapiens GN=ABL2 PE=1 SV=1
FER_CANFA Q9TTY2 Tyrosine-protein kinase Fer OS=Canis familiaris GN=FER PE=2 SV=1
EPHB1_HUMAN P54762 Ephrin type-B receptor 1 OS=Homo sapiens GN=EPHB1 PE=1 SV=1
PTK6_MOUSE Q64434 Protein-tyrosine kinase 6 OS=Mus musculus GN=Ptk6 PE=1 SV=1
LYN_RAT Q07014 Tyrosine-protein kinase Lyn OS=Rattus norvegicus GN=Lyn PE=1 SV=3
DDR1_HUMAN Q08345 Epithelial discoidin domain-containing receptor 1 OS=Homo sapiens GN=DDR1 PE=1 SV=1
FYN_CHICK Q05876 Tyrosine-protein kinase Fyn OS=Gallus gallus GN=FYN PE=1 SV=2
ILPR_BRALA O02466 Insulin-like peptide receptor OS=Branchiostoma lanceolatum PE=2 SV=1
HTK7_HYDVU Q25197 Putative insulin-like peptide receptor OS=Hydra vulgaris GN=HTK7 PE=2 SV=1
FGR_HUMAN P09769 Tyrosine-protein kinase Fgr OS=Homo sapiens GN=FGR PE=1 SV=2
EPHB1_CHICK Q07494 Ephrin type-B receptor 1 (Fragment) OS=Gallus gallus GN=EPHB1 PE=2 SV=2
7LESS_DROME P13368 Protein sevenless OS=Drosophila melanogaster GN=sev PE=1 SV=2
FGR_MOUSE P14234 Tyrosine-protein kinase Fgr OS=Mus musculus GN=Fgr PE=1 SV=2
RYK_AVIR3 P33497 Tyrosine-protein kinase transforming protein RYK OS=Avian retrovirus RPL30 GN=V-RYK PE=2 SV=1
HCK_RAT P50545 Tyrosine-protein kinase HCK OS=Rattus norvegicus GN=Hck PE=1 SV=4
STK24_HUMAN Q9Y6E0 Serine/threonine-protein kinase 24 OS=Homo sapiens GN=STK24 PE=1 SV=1
BTKL_DROME P08630 Tyrosine-protein kinase Btk29A OS=Drosophila melanogaster GN=Btk29A PE=2 SV=2
EPHA2_MOUSE Q03145 Ephrin type-A receptor 2 OS=Mus musculus GN=Epha2 PE=1 SV=3
EPHB3_DANRE O13147 Ephrin type-B receptor 3 (Fragment) OS=Danio rerio GN=ephb3 PE=2 SV=1
BLK_MOUSE P16277 Tyrosine-protein kinase Blk OS=Mus musculus GN=Blk PE=1 SV=4
EPHB2_HUMAN P29323 Ephrin type-B receptor 2 OS=Homo sapiens GN=EPHB2 PE=1 SV=5
7LESS_DROVI P20806 Protein sevenless OS=Drosophila virilis GN=sev PE=3 SV=1
FGR_FSVGR P00544 Tyrosine-protein kinase transforming protein Fgr OS=Feline sarcoma virus (strain Gardner-Rasheed) GN=V-FGR PE=3 SV=1
SRMS_MOUSE Q62270 Tyrosine-protein kinase Srms OS=Mus musculus GN=Srms PE=1 SV=2
EPHA5_HUMAN P54756 Ephrin type-A receptor 5 OS=Homo sapiens GN=EPHA5 PE=1 SV=3
EPHA3_CHICK P29318 Ephrin type-A receptor 3 OS=Gallus gallus GN=EPHA3 PE=1 SV=1
BMX_HUMAN P51813 Cytoplasmic tyrosine-protein kinase BMX OS=Homo sapiens GN=BMX PE=1 SV=1
EPHB3_XENLA Q91735 Ephrin type-B receptor 3 OS=Xenopus laevis GN=ephb3 PE=2 SV=1
EPHA3_DANRE O13146 Ephrin type-A receptor 3 OS=Danio rerio GN=epha3 PE=2 SV=1
ROR2_DROME Q9V6K3 Tyrosine-protein kinase transmembrane receptor Ror2 OS=Drosophila melanogaster GN=Nrk PE=1 SV=2
EPHA3_RAT O08680 Ephrin type-A receptor 3 OS=Rattus norvegicus GN=Epha3 PE=2 SV=1
SVKA_DICDI O61122 Serine/threonine-protein kinase svkA OS=Dictyostelium discoideum GN=svkA PE=1 SV=1
FGFR_HALRO Q95YM9 Fibroblast growth factor receptor OS=Halocynthia roretzi GN=FGFR PE=2 SV=1
EPA4A_XENLA Q91845 Ephrin type-A receptor 4-A OS=Xenopus laevis GN=epha4-a PE=2 SV=1
BLK_HUMAN P51451 Tyrosine-protein kinase Blk OS=Homo sapiens GN=BLK PE=1 SV=3
EPHB5_CHICK Q07497 Ephrin type-B receptor 5 OS=Gallus gallus GN=EPHB5 PE=2 SV=1
TXK_HUMAN P42681 Tyrosine-protein kinase TXK OS=Homo sapiens GN=TXK PE=1 SV=3
TIE2_BOVIN Q06807 Angiopoietin-1 receptor OS=Bos taurus GN=TEK PE=2 SV=1
EPHB3_HUMAN P54753 Ephrin type-B receptor 3 OS=Homo sapiens GN=EPHB3 PE=1 SV=2
STK4_HUMAN Q13043 Serine/threonine-protein kinase 4 OS=Homo sapiens GN=STK4 PE=1 SV=2
EPHA7_MOUSE Q61772 Ephrin type-A receptor 7 OS=Mus musculus GN=Epha7 PE=1 SV=2
MST4_HUMAN Q9P289 Serine/threonine-protein kinase MST4 OS=Homo sapiens GN=MST4 PE=1 SV=2
SRMS_HUMAN Q9H3Y6 Tyrosine-protein kinase Srms OS=Homo sapiens GN=SRMS PE=2 SV=1
TXK_MOUSE P42682 Tyrosine-protein kinase TXK OS=Mus musculus GN=Txk PE=1 SV=1
EPB1A_XENLA Q91571 Ephrin type-B receptor 1-A OS=Xenopus laevis GN=ephb1-a PE=1 SV=1
EGL15_CAEEL Q10656 Myoblast growth factor receptor egl-15 OS=Caenorhabditis elegans GN=egl-15 PE=1 SV=1
FAK1_MOUSE P34152 Focal adhesion kinase 1 OS=Mus musculus GN=Ptk2 PE=1 SV=3
EPHB3_CHICK Q07498 Ephrin type-B receptor 3 (Fragment) OS=Gallus gallus GN=EPHB3 PE=2 SV=1
INSR_DROME P09208 Insulin-like receptor OS=Drosophila melanogaster GN=InR PE=1 SV=3
MERTK_RAT P57097 Tyrosine-protein kinase Mer OS=Rattus norvegicus GN=Mertk PE=2 SV=1
FGFR_CIOIN Q4H3K6 Fibroblast growth factor receptor OS=Ciona intestinalis GN=FGFR PE=2 SV=1
STK3_DANRE Q7ZUQ3 Serine/threonine-protein kinase 3 OS=Danio rerio GN=stk3 PE=2 SV=1
UFO_HUMAN P30530 Tyrosine-protein kinase receptor UFO OS=Homo sapiens GN=AXL PE=1 SV=3
TYRO3_DANRE Q9YI66 Tyrosine-protein kinase receptor TYRO3 OS=Danio rerio GN=tyro3 PE=2 SV=1
UFO_MOUSE Q00993 Tyrosine-protein kinase receptor UFO OS=Mus musculus GN=Axl PE=1 SV=2
STK25_BOVIN Q3SWY6 Serine/threonine-protein kinase 25 OS=Bos taurus GN=STK25 PE=2 SV=1
EPHB4_HUMAN P54760 Ephrin type-B receptor 4 OS=Homo sapiens GN=EPHB4 PE=1 SV=2
TYRO3_XENTR A0JM20 Tyrosine-protein kinase receptor TYRO3 OS=Xenopus tropicalis GN=tyro3 PE=2 SV=1
FPS_DROME P18106 Tyrosine-protein kinase Fps85D OS=Drosophila melanogaster GN=Fps85D PE=2 SV=3
STK4_SQUAC Q802A6 Serine/threonine-protein kinase 3/4 OS=Squalus acanthias GN=STK4 PE=2 SV=1
FAK2_RAT P70600 Protein-tyrosine kinase 2-beta OS=Rattus norvegicus GN=Ptk2b PE=1 SV=1
ITK_MOUSE Q03526 Tyrosine-protein kinase ITK/TSK OS=Mus musculus GN=Itk PE=1 SV=1
STK4_XENLA Q6PA14 Serine/threonine-protein kinase 4 OS=Xenopus laevis GN=stk4 PE=2 SV=1
TYRO3_RAT P55146 Tyrosine-protein kinase receptor TYRO3 OS=Rattus norvegicus GN=Tyro3 PE=2 SV=1
TYRO3_HUMAN Q06418 Tyrosine-protein kinase receptor TYRO3 OS=Homo sapiens GN=TYRO3 PE=1 SV=1
TYRO3_CHICK Q98949 Tyrosine-protein kinase receptor TYRO3 OS=Gallus gallus GN=TYRO3 PE=1 SV=1
STK3_MOUSE Q9JI10 Serine/threonine-protein kinase 3 OS=Mus musculus GN=Stk3 PE=1 SV=1
BTK_CHICK Q8JH64 Tyrosine-protein kinase BTK OS=Gallus gallus GN=BTK PE=1 SV=1
MERTK_HUMAN Q12866 Tyrosine-protein kinase Mer OS=Homo sapiens GN=MERTK PE=1 SV=2
FGFR1_DUGJA Q8MY86 Fibroblast growth factor receptor 1 OS=Dugesia japonica GN=FGFR1 PE=2 SV=1
CSK_RAT P32577 Tyrosine-protein kinase CSK OS=Rattus norvegicus GN=Csk PE=1 SV=1
BTK_HUMAN Q06187 Tyrosine-protein kinase BTK OS=Homo sapiens GN=BTK PE=1 SV=3
Y4251_DICDI Q54PX0 Probable serine/threonine-protein kinase DDB_G0284251 OS=Dictyostelium discoideum GN=DDB_G0284251 PE=3 SV=1
TEC_HUMAN P42680 Tyrosine-protein kinase Tec OS=Homo sapiens GN=TEC PE=1 SV=2
HTK16_HYDVU P53356 Tyrosine-protein kinase HTK16 OS=Hydra vulgaris GN=HTK16 PE=2 SV=1
EPHA6_RAT P54758 Ephrin type-A receptor 6 OS=Rattus norvegicus GN=Epha6 PE=2 SV=2
FGFR2_DUGJA Q8MY85 Fibroblast growth factor receptor 2 OS=Dugesia japonica GN=FGFR2 PE=2 SV=1
MET_RHIFE Q2IBC0 Hepatocyte growth factor receptor OS=Rhinolophus ferrumequinum GN=MET PE=3 SV=1
CST1_CAEEL Q9NB31 Serine/threonine-protein kinase cst-1 OS=Caenorhabditis elegans GN=cst-1 PE=1 SV=1
TIE1_HUMAN P35590 Tyrosine-protein kinase receptor Tie-1 OS=Homo sapiens GN=TIE1 PE=1 SV=1
DST1_DICDI Q86IX1 Serine/threonine-protein kinase dst1 OS=Dictyostelium discoideum GN=dst1 PE=3 SV=1
ABL1_CAEEL P03949 Tyrosine-protein kinase abl-1 OS=Caenorhabditis elegans GN=abl-1 PE=1 SV=4
EPHA1_HUMAN P21709 Ephrin type-A receptor 1 OS=Homo sapiens GN=EPHA1 PE=1 SV=4
MET_ECHTE A1X150 Hepatocyte growth factor receptor OS=Echinops telfairi GN=MET PE=3 SV=1
MET_ORNAN Q07E01 Hepatocyte growth factor receptor OS=Ornithorhynchus anatinus GN=MET PE=3 SV=1
MET_NOMLE Q07DY1 Hepatocyte growth factor receptor OS=Nomascus leucogenys GN=MET PE=3 SV=1
ERBB4_MOUSE Q61527 Receptor tyrosine-protein kinase erbB-4 OS=Mus musculus GN=Erbb4 PE=1 SV=5
MET_RABIT Q09YN5 Hepatocyte growth factor receptor OS=Oryctolagus cuniculus GN=MET PE=3 SV=1
INSR_CAEEL Q968Y9 Insulin-like receptor OS=Caenorhabditis elegans GN=daf-2 PE=1 SV=2
SEA_AVIET P23049 Tyrosine-protein kinase transforming protein SEA OS=Avian erythroblastosis virus (strain S13) GN=V-SEA PE=3 SV=2
PAK1_HUMAN Q13153 Serine/threonine-protein kinase PAK 1 OS=Homo sapiens GN=PAK1 PE=1 SV=2
EPHA8_HUMAN P29322 Ephrin type-A receptor 8 OS=Homo sapiens GN=EPHA8 PE=1 SV=2
ERBB_ALV P00534 Tyrosine-protein kinase transforming protein erbB OS=Avian leukosis virus GN=V-ERBB PE=2 SV=2
STK4_DICDI O61125 Serine/threonine-protein kinase 4 homolog A OS=Dictyostelium discoideum GN=krsA PE=1 SV=1
TIE2_DANRE O73791 Tyrosine-protein kinase receptor Tie-2 OS=Danio rerio GN=tie2 PE=2 SV=1
SHARK_DROME Q24145 Tyrosine-protein kinase shark OS=Drosophila melanogaster GN=shark PE=2 SV=2
XMRK_XIPMA P13388 Melanoma receptor tyrosine-protein kinase OS=Xiphophorus maculatus GN=xmrk PE=2 SV=2
EPHA1_MOUSE Q60750 Ephrin type-A receptor 1 OS=Mus musculus GN=Epha1 PE=1 SV=2
RON_MOUSE Q62190 Macrophage-stimulating protein receptor OS=Mus musculus GN=Mst1r PE=1 SV=3
M3K3_ARATH O22042 Mitogen-activated protein kinase kinase kinase 3 OS=Arabidopsis thaliana GN=ANP3 PE=1 SV=1
PAK2_MOUSE Q8CIN4 Serine/threonine-protein kinase PAK 2 OS=Mus musculus GN=Pak2 PE=1 SV=1
MATK_MOUSE P41242 Megakaryocyte-associated tyrosine-protein kinase OS=Mus musculus GN=Matk PE=2 SV=2
MET_RAT P97523 Hepatocyte growth factor receptor OS=Rattus norvegicus GN=Met PE=1 SV=1
PAK3_PONPY Q7YQL3 Serine/threonine-protein kinase PAK 3 OS=Pongo pygmaeus GN=PAK3 PE=2 SV=1
SID1_SCHPO O14305 Serine/threonine-protein kinase sid1 OS=Schizosaccharomyces pombe (strain 972 / ATCC 24843) GN=sid1 PE=1 SV=1
PPK11_SCHPO O14047 Serine/threonine-protein kinase ppk11 OS=Schizosaccharomyces pombe (strain 972 / ATCC 24843) GN=ppk11 PE=2 SV=1
ROR2_MOUSE Q9Z138 Tyrosine-protein kinase transmembrane receptor ROR2 OS=Mus musculus GN=Ror2 PE=1 SV=2
NEK3_HUMAN P51956 Serine/threonine-protein kinase Nek3 OS=Homo sapiens GN=NEK3 PE=1 SV=2
STE20_CANGA Q6FN53 Serine/threonine-protein kinase STE20 OS=Candida glabrata (strain ATCC 2001 / CBS 138 / JCM 3761 / NBRC 0622 / NRRL Y-65) GN=STE20 PE=3 SV=1
STE20_SCHPO P50527 Serine/threonine-protein kinase shk1/pak1 OS=Schizosaccharomyces pombe (strain 972 / ATCC 24843) GN=shk1 PE=1 SV=2
MATK_HUMAN P42679 Megakaryocyte-associated tyrosine-protein kinase OS=Homo sapiens GN=MATK PE=1 SV=1
STE20_YEAST Q03497 Serine/threonine-protein kinase STE20 OS=Saccharomyces cerevisiae (strain ATCC 204508 / S288c) GN=STE20 PE=1 SV=1
PTK7_HUMAN Q13308 Inactive tyrosine-protein kinase 7 OS=Homo sapiens GN=PTK7 PE=1 SV=2
ANP1_ARATH O22040 Mitogen-activated protein kinase kinase kinase ANP1 OS=Arabidopsis thaliana GN=ANP1 PE=1 SV=2
PR2_DROME Q9I7F7 Tyrosine-protein kinase PR2 OS=Drosophila melanogaster GN=PR2 PE=1 SV=3
HIPPO_DROME Q8T0S6 Serine/threonine-protein kinase hippo OS=Drosophila melanogaster GN=hpo PE=1 SV=1
EGFR_MOUSE Q01279 Epidermal growth factor receptor OS=Mus musculus GN=Egfr PE=1 SV=1
ERBB2_RAT P06494 Receptor tyrosine-protein kinase erbB-2 OS=Rattus norvegicus GN=Erbb2 PE=1 SV=3
ZAP70_HUMAN P43403 Tyrosine-protein kinase ZAP-70 OS=Homo sapiens GN=ZAP70 PE=1 SV=1
DST4_DICDI Q54JG7 Serine/threonine-protein kinase dst4 OS=Dictyostelium discoideum GN=dst4 PE=3 SV=1
NEK5_MOUSE Q7TSC3 Serine/threonine-protein kinase Nek5 OS=Mus musculus GN=Nek5 PE=2 SV=1
ACK1_MOUSE O54967 Activated CDC42 kinase 1 OS=Mus musculus GN=Tnk2 PE=1 SV=2
TYK2_MOUSE Q9R117 Non-receptor tyrosine-protein kinase TYK2 OS=Mus musculus GN=Tyk2 PE=1 SV=2
PTK7_CHICK Q91048 Inactive tyrosine-protein kinase 7 OS=Gallus gallus GN=PTK7 PE=2 SV=1
STE20_PENMA Q2VWQ3 Serine/threonine-protein kinase pakA OS=Penicillium marneffei GN=pakA PE=3 SV=1
CLA4_ASHGO Q9HFW2 Serine/threonine-protein kinase CLA4 OS=Ashbya gossypii (strain ATCC 10895 / CBS 109.51 / FGSC 9923 / NRRL Y-1056) GN=CLA4 PE=3 SV=1
ERBB2_MESAU Q60553 Receptor tyrosine-protein kinase erbB-2 OS=Mesocricetus auratus GN=ERBB2 PE=2 SV=1
SEPA_DICDI Q8T2I8 Serine/threonine-protein kinase sepA OS=Dictyostelium discoideum GN=sepA PE=2 SV=1
RON_HUMAN Q04912 Macrophage-stimulating protein receptor OS=Homo sapiens GN=MST1R PE=1 SV=2
NEK5_HUMAN Q6P3R8 Serine/threonine-protein kinase Nek5 OS=Homo sapiens GN=NEK5 PE=1 SV=1
M3K2_ARATH Q9FZ36 Mitogen-activated protein kinase kinase kinase 2 OS=Arabidopsis thaliana GN=ANP2 PE=2 SV=1
PAKM_DROME Q9VXE5 Serine/threonine-protein kinase PAK mbt OS=Drosophila melanogaster GN=mbt PE=1 SV=2
M3K1_ARATH Q39008 Mitogen-activated protein kinase kinase kinase 1 OS=Arabidopsis thaliana GN=MEKK1 PE=1 SV=2
STE20_ASHGO Q75DK7 Serine/threonine-protein kinase STE20 OS=Ashbya gossypii (strain ATCC 10895 / CBS 109.51 / FGSC 9923 / NRRL Y-1056) GN=STE20 PE=3 SV=2
CLA4_YEAST P48562 Serine/threonine-protein kinase CLA4 OS=Saccharomyces cerevisiae (strain ATCC 204508 / S288c) GN=CLA4 PE=1 SV=1
CTR1_ARATH Q05609 Serine/threonine-protein kinase CTR1 OS=Arabidopsis thaliana GN=CTR1 PE=1 SV=1
NEK6_PIG A2BD05 Serine/threonine-protein kinase Nek6 OS=Sus scrofa GN=NEK6 PE=3 SV=1
SLK_RAT O08815 STE20-like serine/threonine-protein kinase OS=Rattus norvegicus GN=Slk PE=1 SV=1
STE20_CANAX P0CY23 Serine/threonine-protein kinase CST20 OS=Candida albicans GN=CST20 PE=3 SV=1
TYK2_HUMAN P29597 Non-receptor tyrosine-protein kinase TYK2 OS=Homo sapiens GN=TYK2 PE=1 SV=3
NEK3_MOUSE Q9R0A5 Serine/threonine-protein kinase Nek3 OS=Mus musculus GN=Nek3 PE=1 SV=2
SLK_MOUSE O54988 STE20-like serine/threonine-protein kinase OS=Mus musculus GN=Slk PE=1 SV=2
STE20_KLULA Q6CVA2 Serine/threonine-protein kinase STE20 OS=Kluyveromyces lactis (strain ATCC 8585 / CBS 2359 / DSM 70799 / NBRC 1267 / NRRL Y-1140 / WM37) GN=STE20 PE=3 SV=1
ERBB2_CANFA O18735 Receptor tyrosine-protein kinase erbB-2 OS=Canis familiaris GN=ERBB2 PE=2 SV=1
SEPH_ASPTN Q0CL79 Cytokinesis protein sepH OS=Aspergillus terreus (strain NIH 2624 / FGSC A1156) GN=sepH PE=3 SV=2
CDK2_BOVIN Q5E9Y0 Cyclin-dependent kinase 2 OS=Bos taurus GN=CDK2 PE=2 SV=1
SEPH_EMENI Q5B4Z3 Cytokinesis protein sepH OS=Emericella nidulans (strain FGSC A4 / ATCC 38163 / CBS 112.46 / NRRL 194 / M139) GN=sepH PE=3 SV=2
SEPH_ASPNC A2QHV0 Cytokinesis protein sepH OS=Aspergillus niger (strain CBS 513.88 / FGSC A1513) GN=sepH PE=3 SV=1
EGFR_APIME P0CY46 Epidermal growth factor receptor OS=Apis mellifera GN=Egfr PE=2 SV=1
SHK2_SCHPO Q10056 Serine/threonine-protein kinase shk2 OS=Schizosaccharomyces pombe (strain 972 / ATCC 24843) GN=shk2 PE=2 SV=1
MYLKG_DICDI Q869W6 Probable myosin light chain kinase DDB_G0275057 OS=Dictyostelium discoideum GN=DDB_G0275057 PE=3 SV=1
Y9955_DICDI Q55GU0 Probable serine/threonine-protein kinase DDB_G0267514 OS=Dictyostelium discoideum GN=DDB_G0267514 PE=3 SV=1
KIC1_YEAST P38692 Serine/threonine-protein kinase KIC1 OS=Saccharomyces cerevisiae (strain ATCC 204508 / S288c) GN=KIC1 PE=1 SV=1
CDC7_SCHPO P41892 Cell division control protein 7 OS=Schizosaccharomyces pombe (strain 972 / ATCC 24843) GN=cdc7 PE=1 SV=1
NEK7_HUMAN Q8TDX7 Serine/threonine-protein kinase Nek7 OS=Homo sapiens GN=NEK7 PE=1 SV=1
OXSR1_PIG Q863I2 Serine/threonine-protein kinase OSR1 OS=Sus scrofa GN=OXSR1 PE=2 SV=1
DST2_DICDI Q55GC2 Serine/threonine-protein kinase dst2 OS=Dictyostelium discoideum GN=dst2 PE=3 SV=1
CDK2_CARAU P43450 Cyclin-dependent kinase 2 OS=Carassius auratus GN=cdk2 PE=2 SV=1
JAK_DROME Q24592 Tyrosine-protein kinase hopscotch OS=Drosophila melanogaster GN=hop PE=1 SV=2
NUAK2_PONAB Q5R7G9 NUAK family SNF1-like kinase 2 OS=Pongo abelii GN=NUAK2 PE=2 SV=1
CMK1_CAEEL Q9TXJ0 Calcium/calmodulin-dependent protein kinase type 1 OS=Caenorhabditis elegans GN=cmk-1 PE=1 SV=1
PAK1_CAEEL Q17850 Serine/threonine-protein kinase pak-1 OS=Caenorhabditis elegans GN=pak-1 PE=1 SV=2
KIN25_CAEEL Q10925 Probable tyrosine-protein kinase kin-25 OS=Caenorhabditis elegans GN=kin-25 PE=2 SV=2
KSYK_CHICK F1N9Y5 Tyrosine-protein kinase SYK OS=Gallus gallus GN=SYK PE=1 SV=2
CLA4_CANAX O14427 Serine/threonine-protein kinase CLA4 OS=Candida albicans GN=CLA4 PE=3 SV=1
CDK2_XENLA P23437 Cyclin-dependent kinase 2 OS=Xenopus laevis GN=cdk2 PE=1 SV=3
STE20_NEUCR Q7RZD3 Serine/threonine-protein kinase ste-20 OS=Neurospora crassa (strain ATCC 24698 / 74-OR23-1A / CBS 708.71 / DSM 1257 / FGSC 987) GN=ste-20 PE=3 SV=1
SLK_CAVPO O55092 STE20-like serine/threonine-protein kinase OS=Cavia porcellus GN=SLK PE=1 SV=1
ARK1_SCHPO O59790 Serine/threonine-protein kinase ark1 OS=Schizosaccharomyces pombe (strain 972 / ATCC 24843) GN=ark1 PE=1 SV=2
M3K9_HUMAN P80192 Mitogen-activated protein kinase kinase kinase 9 OS=Homo sapiens GN=MAP3K9 PE=1 SV=3
KS6A3_MOUSE P18654 Ribosomal protein S6 kinase alpha-3 OS=Mus musculus GN=Rps6ka3 PE=1 SV=2
Y9877_DICDI Q54QI2 Serine/threonine-protein kinase DDB_G0283821 OS=Dictyostelium discoideum GN=DDB_G0283821 PE=3 SV=1
STE20_MAGO7 Q7Z8E9 Serine/threonine-protein kinase MST20 OS=Magnaporthe oryzae (strain 70-15 / ATCC MYA-4617 / FGSC 8958) GN=MST20 PE=3 SV=3
M3K7_RAT P0C8E4 Mitogen-activated protein kinase kinase kinase 7 OS=Rattus norvegicus GN=Map3k7 PE=2 SV=1
STK4L_DICDI Q55FS2 Serine/threonine-protein kinase 4 homolog B OS=Dictyostelium discoideum GN=krsB PE=3 SV=1
KS6AA_XENLA P10665 Ribosomal protein S6 kinase 2 alpha OS=Xenopus laevis GN=rps6ka PE=1 SV=1
M2K2_ARATH Q9S7U9 Mitogen-activated protein kinase kinase 2 OS=Arabidopsis thaliana GN=MKK2 PE=1 SV=2
STE20_ASPFU Q4WHP3 Serine/threonine-protein kinase ste20 OS=Neosartorya fumigata (strain ATCC MYA-4609 / Af293 / CBS 101355 / FGSC A1100) GN=ste20 PE=3 SV=2
NUAK2_RAT Q66HE5 NUAK family SNF1-like kinase 2 OS=Rattus norvegicus GN=Nuak2 PE=1 SV=1
BYR2_SCHPO P28829 Protein kinase byr2 OS=Schizosaccharomyces pombe (strain 972 / ATCC 24843) GN=byr2 PE=1 SV=1
KS6AA_CHICK P18652 Ribosomal protein S6 kinase 2 alpha OS=Gallus gallus GN=RPS6KA PE=2 SV=1
JAK2_CHICK Q75R65 Tyrosine-protein kinase JAK2 OS=Gallus gallus GN=JAK2 PE=2 SV=1
KS6B1_BOVIN Q6TJY3 Ribosomal protein S6 kinase beta-1 OS=Bos taurus GN=RPS6KB1 PE=2 SV=1
Y9963_DICDI Q55A09 Probable serine/threonine-protein kinase DDB_G0272254 OS=Dictyostelium discoideum GN=DDB_G0272254 PE=3 SV=1
CDKF4_ORYSJ Q6Z8C8 Cyclin-dependent kinase F-4 OS=Oryza sativa subsp. japonica GN=CDKF-4 PE=2 SV=1
KS6A2_HUMAN Q15349 Ribosomal protein S6 kinase alpha-2 OS=Homo sapiens GN=RPS6KA2 PE=1 SV=2
STE20_EMENI Q5BBL3 Serine/threonine-protein kinase ste20 OS=Emericella nidulans (strain FGSC A4 / ATCC 38163 / CBS 112.46 / NRRL 194 / M139) GN=ste20 PE=3 SV=1
STE20_ASPOR Q2ULU3 Serine/threonine-protein kinase ste20 OS=Aspergillus oryzae (strain ATCC 42149 / RIB 40) GN=ste20 PE=3 SV=1
KS6A1_CAEEL Q21734 Putative ribosomal protein S6 kinase alpha-1 OS=Caenorhabditis elegans GN=rskn-1 PE=2 SV=4
JAK2_RAT Q62689 Tyrosine-protein kinase JAK2 OS=Rattus norvegicus GN=Jak2 PE=2 SV=1
STE20_USTMA Q4P5N0 Serine/threonine-protein kinase SMU1 OS=Ustilago maydis (strain 521 / FGSC 9021) GN=SMU1 PE=3 SV=1
STE20_DEBHA Q6BNF3 Serine/threonine-protein kinase STE20 OS=Debaryomyces hansenii (strain ATCC 36239 / CBS 767 / JCM 1990 / NBRC 0083 / IGC 2968) GN=STE20 PE=3 SV=2
CDK3_HUMAN Q00526 Cyclin-dependent kinase 3 OS=Homo sapiens GN=CDK3 PE=1 SV=1
KAPB_YEAST P06245 cAMP-dependent protein kinase type 2 OS=Saccharomyces cerevisiae (strain ATCC 204508 / S288c) GN=TPK2 PE=1 SV=2
NEK1_MOUSE P51954 Serine/threonine-protein kinase Nek1 OS=Mus musculus GN=Nek1 PE=1 SV=2
