# Supplementary material for: Drug Resistance Missense Mutations in Cancer Are Subject to Evolutionary Constraints
Source: PLoS One. 2013 Dec 20;8(12):e82059. doi: 10.1371/journal.pone.0082059 (PMC3869674; doi:10.1371/journal.pone.0082059)
Supplement: Data S2 — This data file contains a list of the sequences that were aligned to EGFR, ALK and Abl1. (ZIP) [file pone.0082059.s009.zip › seqnames_abl_alignment.txt]

ABL1_MOUSE P00520 Tyrosine-protein kinase ABL1 OS=Mus musculus GN=Abl1 PE=1 SV=3
ABL1_HUMAN P00519 Tyrosine-protein kinase ABL1 OS=Homo sapiens GN=ABL1 PE=1 SV=4
ABL2_HUMAN P42684 Abelson tyrosine-protein kinase 2 OS=Homo sapiens GN=ABL2 PE=1 SV=1
ABL_DROME P00522 Tyrosine-protein kinase Abl OS=Drosophila melanogaster GN=Abl PE=1 SV=3
STK_HYDVU P17713 Tyrosine-protein kinase STK OS=Hydra vulgaris GN=STK PE=2 SV=1
YRK_CHICK Q02977 Proto-oncogene tyrosine-protein kinase Yrk OS=Gallus gallus GN=YRK PE=2 SV=2
SRK1_SPOLA P42686 Tyrosine-protein kinase isoform SRK1 OS=Spongilla lacustris GN=SRK1 PE=2 SV=1
SRC2_XENLA P13116 Tyrosine-protein kinase Src-2 OS=Xenopus laevis GN=src-b PE=2 SV=3
YES_HUMAN P07947 Tyrosine-protein kinase Yes OS=Homo sapiens GN=YES1 PE=1 SV=3
YES_DANRE A1A5H8 Tyrosine-protein kinase yes OS=Danio rerio GN=yes1 PE=1 SV=1
SRC_AVIS2 P15054 Tyrosine-protein kinase transforming protein Src OS=Avian sarcoma virus (strain PR2257) GN=V-SRC PE=3 SV=3
SRK2_SPOLA P42688 Tyrosine-protein kinase SRK2 (Fragment) OS=Spongilla lacustris GN=SRK2 PE=2 SV=1
SRK3_SPOLA P42689 Tyrosine-protein kinase SRK3 (Fragment) OS=Spongilla lacustris GN=SRK3 PE=2 SV=1
FRK_MOUSE Q922K9 Tyrosine-protein kinase FRK OS=Mus musculus GN=Frk PE=1 SV=3
FYNB_DANRE F1RDG9 Tyrosine-protein kinase fynb OS=Danio rerio GN=fynb PE=2 SV=1
HCK_HUMAN P08631 Tyrosine-protein kinase HCK OS=Homo sapiens GN=HCK PE=1 SV=5
SRC42_DROME Q9V9J3 Tyrosine-protein kinase Src42A OS=Drosophila melanogaster GN=Src42A PE=2 SV=1
YES_XIPHE P27447 Tyrosine-protein kinase Yes OS=Xiphophorus helleri GN=yes PE=2 SV=3
LCK_CHICK P42683 Proto-oncogene tyrosine-protein kinase LCK OS=Gallus gallus GN=LCK PE=2 SV=2
FRK_HUMAN P42685 Tyrosine-protein kinase FRK OS=Homo sapiens GN=FRK PE=1 SV=1
LCK_SAISC Q95KR7 Proto-oncogene tyrosine-protein kinase LCK OS=Saimiri sciureus GN=LCK PE=1 SV=3
SRK4_SPOLA P42690 Tyrosine-protein kinase isoform SRK4 OS=Spongilla lacustris GN=SRK1 PE=2 SV=1
SRC_DANRE Q1JPZ3 Proto-oncogene tyrosine-protein kinase Src OS=Danio rerio GN=src PE=1 SV=2
SRC64_DROME P00528 Tyrosine-protein kinase Src64B OS=Drosophila melanogaster GN=Src64B PE=1 SV=3
LYN_MOUSE P25911 Tyrosine-protein kinase Lyn OS=Mus musculus GN=Lyn PE=1 SV=4
HCK_RAT P50545 Tyrosine-protein kinase HCK OS=Rattus norvegicus GN=Hck PE=1 SV=4
ABL1_CAEEL P03949 Tyrosine-protein kinase abl-1 OS=Caenorhabditis elegans GN=abl-1 PE=1 SV=4
FYN_CHICK Q05876 Tyrosine-protein kinase Fyn OS=Gallus gallus GN=FYN PE=1 SV=2
FGR_MOUSE P14234 Tyrosine-protein kinase Fgr OS=Mus musculus GN=Fgr PE=1 SV=2
BLK_MOUSE P16277 Tyrosine-protein kinase Blk OS=Mus musculus GN=Blk PE=1 SV=4
FGR_HUMAN P09769 Tyrosine-protein kinase Fgr OS=Homo sapiens GN=FGR PE=1 SV=2
FGR_FSVGR P00544 Tyrosine-protein kinase transforming protein Fgr OS=Feline sarcoma virus (strain Gardner-Rasheed) GN=V-FGR PE=3 SV=1
BLK_HUMAN P51451 Tyrosine-protein kinase Blk OS=Homo sapiens GN=BLK PE=1 SV=3
PTK6_HUMAN Q13882 Protein-tyrosine kinase 6 OS=Homo sapiens GN=PTK6 PE=1 SV=1
BMX_HUMAN P51813 Cytoplasmic tyrosine-protein kinase BMX OS=Homo sapiens GN=BMX PE=1 SV=1
SRMS_MOUSE Q62270 Tyrosine-protein kinase Srms OS=Mus musculus GN=Srms PE=1 SV=2
NTRK2_CHICK Q91987 BDNF/NT-3 growth factors receptor OS=Gallus gallus GN=NTRK2 PE=1 SV=1
FPS_FUJSV P00530 Tyrosine-protein kinase transforming protein Fps OS=Fujinami sarcoma virus GN=V-FPS PE=3 SV=1
PTK6_MOUSE Q64434 Protein-tyrosine kinase 6 OS=Mus musculus GN=Ptk6 PE=1 SV=1
FER_MOUSE P70451 Tyrosine-protein kinase Fer OS=Mus musculus GN=Fer PE=1 SV=2
FGFR1_HUMAN P11362 Fibroblast growth factor receptor 1 OS=Homo sapiens GN=FGFR1 PE=1 SV=3
BTKL_DROME P08630 Tyrosine-protein kinase Btk29A OS=Drosophila melanogaster GN=Btk29A PE=2 SV=2
FES_HUMAN P07332 Tyrosine-protein kinase Fes/Fps OS=Homo sapiens GN=FES PE=1 SV=3
FGFR3_PLEWA Q91287 Fibroblast growth factor receptor 3 OS=Pleurodeles waltl GN=FGFR3 PE=2 SV=1
TXK_HUMAN P42681 Tyrosine-protein kinase TXK OS=Homo sapiens GN=TXK PE=1 SV=3
NTRK2_HUMAN Q16620 BDNF/NT-3 growth factors receptor OS=Homo sapiens GN=NTRK2 PE=1 SV=1
STK4_BOVIN Q5E9L6 Serine/threonine-protein kinase 4 OS=Bos taurus GN=STK4 PE=2 SV=1
FGFR4_RAT Q498D6 Fibroblast growth factor receptor 4 OS=Rattus norvegicus GN=Fgfr4 PE=1 SV=1
SVKA_DICDI O61122 Serine/threonine-protein kinase svkA OS=Dictyostelium discoideum GN=svkA PE=1 SV=1
TXK_MOUSE P42682 Tyrosine-protein kinase TXK OS=Mus musculus GN=Txk PE=1 SV=1
FGFR2_CHICK P18461 Fibroblast growth factor receptor 2 OS=Gallus gallus GN=FGFR2 PE=2 SV=1
SRMS_HUMAN Q9H3Y6 Tyrosine-protein kinase Srms OS=Homo sapiens GN=SRMS PE=2 SV=1
FGFR3_CHICK P18460 Fibroblast growth factor receptor 3 OS=Gallus gallus GN=FGFR3 PE=2 SV=1
FGFR4_PLEWA Q91288 Fibroblast growth factor receptor 4 OS=Pleurodeles waltl GN=FGFR4 PE=2 SV=1
STK3_DANRE Q7ZUQ3 Serine/threonine-protein kinase 3 OS=Danio rerio GN=stk3 PE=2 SV=1
FGFR4_HUMAN P22455 Fibroblast growth factor receptor 4 OS=Homo sapiens GN=FGFR4 PE=1 SV=2
FGFR3_HUMAN P22607 Fibroblast growth factor receptor 3 OS=Homo sapiens GN=FGFR3 PE=1 SV=1
TEC_HUMAN P42680 Tyrosine-protein kinase Tec OS=Homo sapiens GN=TEC PE=1 SV=2
FGFR1_DROME Q07407 Fibroblast growth factor receptor homolog 1 OS=Drosophila melanogaster GN=htl PE=1 SV=3
FGFR2_PLEWA Q91286 Fibroblast growth factor receptor 2 OS=Pleurodeles waltl GN=FGFR2 PE=2 SV=1
NTRK1_MOUSE Q3UFB7 High affinity nerve growth factor receptor OS=Mus musculus GN=Ntrk1 PE=1 SV=2
FAK1_MOUSE P34152 Focal adhesion kinase 1 OS=Mus musculus GN=Ptk2 PE=1 SV=3
CSK_CHICK P41239 Tyrosine-protein kinase CSK OS=Gallus gallus GN=CSK PE=1 SV=1
FGFR1_XENLA P22182 Fibroblast growth factor receptor 1 OS=Xenopus laevis GN=fgfr1 PE=1 SV=1
STK3_MOUSE Q9JI10 Serine/threonine-protein kinase 3 OS=Mus musculus GN=Stk3 PE=1 SV=1
STK4_SQUAC Q802A6 Serine/threonine-protein kinase 3/4 OS=Squalus acanthias GN=STK4 PE=2 SV=1
FGR1A_DANRE Q90Z00 Fibroblast growth factor receptor 1-A OS=Danio rerio GN=fgfr1a PE=1 SV=2
ITK_MOUSE Q03526 Tyrosine-protein kinase ITK/TSK OS=Mus musculus GN=Itk PE=1 SV=1
NTRK1_CHICK Q91009 High affinity nerve growth factor receptor (Fragment) OS=Gallus gallus GN=NTRK1 PE=2 SV=1
STK24_HUMAN Q9Y6E0 Serine/threonine-protein kinase 24 OS=Homo sapiens GN=STK24 PE=1 SV=1
FGFR2_DANRE Q8JG38 Fibroblast growth factor receptor 2 OS=Danio rerio GN=fgfr2 PE=1 SV=1
CAD96_DROME Q9VBW3 Tyrosine kinase receptor Cad96Ca OS=Drosophila melanogaster GN=Cad96Ca PE=2 SV=2
FGFR1_PLEWA Q91285 Fibroblast growth factor receptor 1 OS=Pleurodeles waltl GN=FGFR1 PE=2 SV=1
EPHB1_MOUSE Q8CBF3 Ephrin type-B receptor 1 OS=Mus musculus GN=Ephb1 PE=1 SV=1
FGFR2_XENLA Q03364 Fibroblast growth factor receptor 2 OS=Xenopus laevis GN=fgfr2 PE=2 SV=1
BTK_HUMAN Q06187 Tyrosine-protein kinase BTK OS=Homo sapiens GN=BTK PE=1 SV=3
BTK_CHICK Q8JH64 Tyrosine-protein kinase BTK OS=Gallus gallus GN=BTK PE=1 SV=1
MUSK_CHICK Q8AXY6 Muscle, skeletal receptor tyrosine protein kinase OS=Gallus gallus GN=MUSK PE=2 SV=1
FGFR4_COTCO Q90330 Fibroblast growth factor receptor 4 OS=Coturnix coturnix GN=FGFR4 PE=2 SV=1
FGFR3_XENLA O42127 Fibroblast growth factor receptor 3 OS=Xenopus laevis GN=fgfr3 PE=2 SV=1
CST1_CAEEL Q9NB31 Serine/threonine-protein kinase cst-1 OS=Caenorhabditis elegans GN=cst-1 PE=1 SV=1
STK4_XENLA Q6PA14 Serine/threonine-protein kinase 4 OS=Xenopus laevis GN=stk4 PE=2 SV=1
EPHB1_CHICK Q07494 Ephrin type-B receptor 1 (Fragment) OS=Gallus gallus GN=EPHB1 PE=2 SV=2
MUSK_HUMAN O15146 Muscle, skeletal receptor tyrosine-protein kinase OS=Homo sapiens GN=MUSK PE=1 SV=1
FPS_DROME P18106 Tyrosine-protein kinase Fps85D OS=Drosophila melanogaster GN=Fps85D PE=2 SV=3
NTRK1_HUMAN P04629 High affinity nerve growth factor receptor OS=Homo sapiens GN=NTRK1 PE=1 SV=4
FGFR4_DANRE Q90413 Fibroblast growth factor receptor 4 OS=Danio rerio GN=fgfr4 PE=1 SV=1
FGFR_STRPU Q26614 Fibroblast growth factor receptor OS=Strongylocentrotus purpuratus GN=FGFR PE=2 SV=1
STK25_BOVIN Q3SWY6 Serine/threonine-protein kinase 25 OS=Bos taurus GN=STK25 PE=2 SV=1
MST4_HUMAN Q9P289 Serine/threonine-protein kinase MST4 OS=Homo sapiens GN=MST4 PE=1 SV=2
Y4251_DICDI Q54PX0 Probable serine/threonine-protein kinase DDB_G0284251 OS=Dictyostelium discoideum GN=DDB_G0284251 PE=3 SV=1
EPHB2_HUMAN P29323 Ephrin type-B receptor 2 OS=Homo sapiens GN=EPHB2 PE=1 SV=5
DST1_DICDI Q86IX1 Serine/threonine-protein kinase dst1 OS=Dictyostelium discoideum GN=dst1 PE=3 SV=1
RET_MOUSE P35546 Proto-oncogene tyrosine-protein kinase receptor Ret OS=Mus musculus GN=Ret PE=1 SV=2
INSR_RAT P15127 Insulin receptor OS=Rattus norvegicus GN=Insr PE=1 SV=1
M3K3_ARATH O22042 Mitogen-activated protein kinase kinase kinase 3 OS=Arabidopsis thaliana GN=ANP3 PE=1 SV=1
RET_HUMAN P07949 Proto-oncogene tyrosine-protein kinase receptor Ret OS=Homo sapiens GN=RET PE=1 SV=3
EPHA7_MOUSE Q61772 Ephrin type-A receptor 7 OS=Mus musculus GN=Epha7 PE=1 SV=2
EPHA3_CHICK P29318 Ephrin type-A receptor 3 OS=Gallus gallus GN=EPHA3 PE=1 SV=1
IGF1R_XENLA O73798 Insulin-like growth factor 1 receptor OS=Xenopus laevis GN=igf1r PE=1 SV=1
EPHB3_DANRE O13147 Ephrin type-B receptor 3 (Fragment) OS=Danio rerio GN=ephb3 PE=2 SV=1
EPHA3_DANRE O13146 Ephrin type-A receptor 3 OS=Danio rerio GN=epha3 PE=2 SV=1
RYK_AVIR3 P33497 Tyrosine-protein kinase transforming protein RYK OS=Avian retrovirus RPL30 GN=V-RYK PE=2 SV=1
EPHA5_HUMAN P54756 Ephrin type-A receptor 5 OS=Homo sapiens GN=EPHA5 PE=1 SV=3
STK4_DICDI O61125 Serine/threonine-protein kinase 4 homolog A OS=Dictyostelium discoideum GN=krsA PE=1 SV=1
NTRK3_RAT Q03351 NT-3 growth factor receptor OS=Rattus norvegicus GN=Ntrk3 PE=1 SV=2
TIE2_BOVIN Q06807 Angiopoietin-1 receptor OS=Bos taurus GN=TEK PE=2 SV=1
FGFR4_XENLA Q91743 Fibroblast growth factor receptor 4 OS=Xenopus laevis GN=fgfr4 PE=2 SV=1
EPHB5_CHICK Q07497 Ephrin type-B receptor 5 OS=Gallus gallus GN=EPHB5 PE=2 SV=1
FGFR3_DANRE Q9I8X3 Fibroblast growth factor receptor 3 OS=Danio rerio GN=fgfr3 PE=2 SV=1
CDK3_HUMAN Q00526 Cyclin-dependent kinase 3 OS=Homo sapiens GN=CDK3 PE=1 SV=1
CDK2_XENLA P23437 Cyclin-dependent kinase 2 OS=Xenopus laevis GN=cdk2 PE=1 SV=3
EPHA3_RAT O08680 Ephrin type-A receptor 3 OS=Rattus norvegicus GN=Epha3 PE=2 SV=1
DST4_DICDI Q54JG7 Serine/threonine-protein kinase dst4 OS=Dictyostelium discoideum GN=dst4 PE=3 SV=1
EPHB3_XENLA Q91735 Ephrin type-B receptor 3 OS=Xenopus laevis GN=ephb3 PE=2 SV=1
EPHB3_HUMAN P54753 Ephrin type-B receptor 3 OS=Homo sapiens GN=EPHB3 PE=1 SV=2
CDK2_CARAU P43450 Cyclin-dependent kinase 2 OS=Carassius auratus GN=cdk2 PE=2 SV=1
EPHA2_MOUSE Q03145 Ephrin type-A receptor 2 OS=Mus musculus GN=Epha2 PE=1 SV=3
EPHB3_CHICK Q07498 Ephrin type-B receptor 3 (Fragment) OS=Gallus gallus GN=EPHB3 PE=2 SV=1
INSRR_CAVPO P14617 Insulin receptor-related protein OS=Cavia porcellus GN=INSRR PE=3 SV=1
SEPH_ASPTN Q0CL79 Cytokinesis protein sepH OS=Aspergillus terreus (strain NIH 2624 / FGSC A1156) GN=sepH PE=3 SV=2
EPHA4_HUMAN P54764 Ephrin type-A receptor 4 OS=Homo sapiens GN=EPHA4 PE=1 SV=1
MATK_MOUSE P41242 Megakaryocyte-associated tyrosine-protein kinase OS=Mus musculus GN=Matk PE=2 SV=2
IGF1R_MOUSE Q60751 Insulin-like growth factor 1 receptor OS=Mus musculus GN=Igf1r PE=1 SV=3
ANP1_ARATH O22040 Mitogen-activated protein kinase kinase kinase ANP1 OS=Arabidopsis thaliana GN=ANP1 PE=1 SV=2
INSR_XENLA Q9PVZ4 Insulin receptor OS=Xenopus laevis GN=insr PE=1 SV=1
FGFR2_DROME Q09147 Fibroblast growth factor receptor homolog 2 OS=Drosophila melanogaster GN=btl PE=2 SV=3
FAK2_RAT P70600 Protein-tyrosine kinase 2-beta OS=Rattus norvegicus GN=Ptk2b PE=1 SV=1
EPB1A_XENLA Q91571 Ephrin type-B receptor 1-A OS=Xenopus laevis GN=ephb1-a PE=1 SV=1
ROR1_DROME Q24488 Tyrosine-protein kinase transmembrane receptor Ror OS=Drosophila melanogaster GN=Ror PE=1 SV=1
CDC7_SCHPO P41892 Cell division control protein 7 OS=Schizosaccharomyces pombe (strain 972 / ATCC 24843) GN=cdc7 PE=1 SV=1
FGFR_HYDVU Q86PM4 Fibroblast growth factor receptor OS=Hydra vulgaris GN=FGFR PE=2 SV=1
MIPR_LYMST Q25410 Putative molluscan insulin-related peptide(s) receptor OS=Lymnaea stagnalis PE=2 SV=1
SEPA_DICDI Q8T2I8 Serine/threonine-protein kinase sepA OS=Dictyostelium discoideum GN=sepA PE=2 SV=1
INSR_AEDAE Q93105 Insulin-like receptor OS=Aedes aegypti GN=InR PE=2 SV=2
NEK3_MOUSE Q9R0A5 Serine/threonine-protein kinase Nek3 OS=Mus musculus GN=Nek3 PE=1 SV=2
PAK1_HUMAN Q13153 Serine/threonine-protein kinase PAK 1 OS=Homo sapiens GN=PAK1 PE=1 SV=2
HTK16_HYDVU P53356 Tyrosine-protein kinase HTK16 OS=Hydra vulgaris GN=HTK16 PE=2 SV=1
HTK7_HYDVU Q25197 Putative insulin-like peptide receptor OS=Hydra vulgaris GN=HTK7 PE=2 SV=1
INSRR_HUMAN P14616 Insulin receptor-related protein OS=Homo sapiens GN=INSRR PE=1 SV=2
ARK1_SCHPO O59790 Serine/threonine-protein kinase ark1 OS=Schizosaccharomyces pombe (strain 972 / ATCC 24843) GN=ark1 PE=1 SV=2
MATK_HUMAN P42679 Megakaryocyte-associated tyrosine-protein kinase OS=Homo sapiens GN=MATK PE=1 SV=1
PK2_DICDI P28178 Protein kinase 2 OS=Dictyostelium discoideum GN=pkgB PE=1 SV=2
SEPH_EMENI Q5B4Z3 Cytokinesis protein sepH OS=Emericella nidulans (strain FGSC A4 / ATCC 38163 / CBS 112.46 / NRRL 194 / M139) GN=sepH PE=3 SV=2
M3K2_ARATH Q9FZ36 Mitogen-activated protein kinase kinase kinase 2 OS=Arabidopsis thaliana GN=ANP2 PE=2 SV=1
PAKM_DROME Q9VXE5 Serine/threonine-protein kinase PAK mbt OS=Drosophila melanogaster GN=mbt PE=1 SV=2
SID1_SCHPO O14305 Serine/threonine-protein kinase sid1 OS=Schizosaccharomyces pombe (strain 972 / ATCC 24843) GN=sid1 PE=1 SV=1
ROS1_CHICK P08941 Proto-oncogene tyrosine-protein kinase ROS OS=Gallus gallus GN=ROS1 PE=1 SV=3
CDK5_DICDI P34117 Cyclin-dependent kinase 5 homolog OS=Dictyostelium discoideum GN=cdk5 PE=2 SV=2
PPK11_SCHPO O14047 Serine/threonine-protein kinase ppk11 OS=Schizosaccharomyces pombe (strain 972 / ATCC 24843) GN=ppk11 PE=2 SV=1
EPHB4_HUMAN P54760 Ephrin type-B receptor 4 OS=Homo sapiens GN=EPHB4 PE=1 SV=2
ROR1_MOUSE Q9Z139 Tyrosine-protein kinase transmembrane receptor ROR1 OS=Mus musculus GN=Ror1 PE=2 SV=2
PAK2_MOUSE Q8CIN4 Serine/threonine-protein kinase PAK 2 OS=Mus musculus GN=Pak2 PE=1 SV=1
SEPH_ASPNC A2QHV0 Cytokinesis protein sepH OS=Aspergillus niger (strain CBS 513.88 / FGSC A1513) GN=sepH PE=3 SV=1
NEK3_HUMAN P51956 Serine/threonine-protein kinase Nek3 OS=Homo sapiens GN=NEK3 PE=1 SV=2
FGFR_HALRO Q95YM9 Fibroblast growth factor receptor OS=Halocynthia roretzi GN=FGFR PE=2 SV=1
PAK3_PONPY Q7YQL3 Serine/threonine-protein kinase PAK 3 OS=Pongo pygmaeus GN=PAK3 PE=2 SV=1
DDR2_HUMAN Q16832 Discoidin domain-containing receptor 2 OS=Homo sapiens GN=DDR2 PE=1 SV=2
HIPPO_DROME Q8T0S6 Serine/threonine-protein kinase hippo OS=Drosophila melanogaster GN=hpo PE=1 SV=1
M3K1_ARATH Q39008 Mitogen-activated protein kinase kinase kinase 1 OS=Arabidopsis thaliana GN=MEKK1 PE=1 SV=2
TYRO3_XENTR A0JM20 Tyrosine-protein kinase receptor TYRO3 OS=Xenopus tropicalis GN=tyro3 PE=2 SV=1
INSRR_RAT Q64716 Insulin receptor-related protein OS=Rattus norvegicus GN=Insrr PE=1 SV=3
KAPC_YEAST P05986 cAMP-dependent protein kinase type 3 OS=Saccharomyces cerevisiae (strain ATCC 204508 / S288c) GN=TPK3 PE=1 SV=2
CDK3_MOUSE Q80YP0 Cyclin-dependent kinase 3 OS=Mus musculus GN=Cdk3 PE=1 SV=2
KAPA_YEAST P06244 cAMP-dependent protein kinase type 1 OS=Saccharomyces cerevisiae (strain ATCC 204508 / S288c) GN=TPK1 PE=1 SV=3
NEK6_PIG A2BD05 Serine/threonine-protein kinase Nek6 OS=Sus scrofa GN=NEK6 PE=3 SV=1
CC2H3_TRYBB P54666 Cell division control protein 2 homolog 3 OS=Trypanosoma brucei brucei GN=CRK3 PE=3 SV=1
STE20_SCHPO P50527 Serine/threonine-protein kinase shk1/pak1 OS=Schizosaccharomyces pombe (strain 972 / ATCC 24843) GN=shk1 PE=1 SV=2
CDKF4_ORYSJ Q6Z8C8 Cyclin-dependent kinase F-4 OS=Oryza sativa subsp. japonica GN=CDKF-4 PE=2 SV=1
PK3_DICDI P34102 Protein kinase 3 OS=Dictyostelium discoideum GN=pkgC PE=3 SV=2
TRK1_LYMST O76997 Putative neurotrophin receptor LTRK 1 OS=Lymnaea stagnalis PE=2 SV=1
CDC2_MAIZE P23111 Cell division control protein 2 homolog OS=Zea mays GN=CDC2 PE=2 SV=1
EPHA6_RAT P54758 Ephrin type-A receptor 6 OS=Rattus norvegicus GN=Epha6 PE=2 SV=2
OXSR1_PIG Q863I2 Serine/threonine-protein kinase OSR1 OS=Sus scrofa GN=OXSR1 PE=2 SV=1
EPHA8_HUMAN P29322 Ephrin type-A receptor 8 OS=Homo sapiens GN=EPHA8 PE=1 SV=2
DST2_DICDI Q55GC2 Serine/threonine-protein kinase dst2 OS=Dictyostelium discoideum GN=dst2 PE=3 SV=1
EGL15_CAEEL Q10656 Myoblast growth factor receptor egl-15 OS=Caenorhabditis elegans GN=egl-15 PE=1 SV=1
EPHA1_HUMAN P21709 Ephrin type-A receptor 1 OS=Homo sapiens GN=EPHA1 PE=1 SV=4
TIE1_HUMAN P35590 Tyrosine-protein kinase receptor Tie-1 OS=Homo sapiens GN=TIE1 PE=1 SV=1
UFO_MOUSE Q00993 Tyrosine-protein kinase receptor UFO OS=Mus musculus GN=Axl PE=1 SV=2
MERTK_RAT P57097 Tyrosine-protein kinase Mer OS=Rattus norvegicus GN=Mertk PE=2 SV=1
UFO_HUMAN P30530 Tyrosine-protein kinase receptor UFO OS=Homo sapiens GN=AXL PE=1 SV=3
ROS1_HUMAN P08922 Proto-oncogene tyrosine-protein kinase ROS OS=Homo sapiens GN=ROS1 PE=1 SV=3
NEK7_HUMAN Q8TDX7 Serine/threonine-protein kinase Nek7 OS=Homo sapiens GN=NEK7 PE=1 SV=1
SHARK_DROME Q24145 Tyrosine-protein kinase shark OS=Drosophila melanogaster GN=shark PE=2 SV=2
PAKB_DICDI Q869N2 Serine/threonine-protein kinase pakB OS=Dictyostelium discoideum GN=pakB PE=1 SV=1
TYRO3_CHICK Q98949 Tyrosine-protein kinase receptor TYRO3 OS=Gallus gallus GN=TYRO3 PE=1 SV=1
ERBB4_MOUSE Q61527 Receptor tyrosine-protein kinase erbB-4 OS=Mus musculus GN=Erbb4 PE=1 SV=5
DDR1_HUMAN Q08345 Epithelial discoidin domain-containing receptor 1 OS=Homo sapiens GN=DDR1 PE=1 SV=1
7LESS_DROME P13368 Protein sevenless OS=Drosophila melanogaster GN=sev PE=1 SV=2
FGFR_CIOIN Q4H3K6 Fibroblast growth factor receptor OS=Ciona intestinalis GN=FGFR PE=2 SV=1
XMRK_XIPMA P13388 Melanoma receptor tyrosine-protein kinase OS=Xiphophorus maculatus GN=xmrk PE=2 SV=2
ERBB_ALV P00534 Tyrosine-protein kinase transforming protein erbB OS=Avian leukosis virus GN=V-ERBB PE=2 SV=2
KRAC_DICDI P54644 RAC family serine/threonine-protein kinase homolog OS=Dictyostelium discoideum GN=pkbA PE=1 SV=1
KAPB_YEAST P06245 cAMP-dependent protein kinase type 2 OS=Saccharomyces cerevisiae (strain ATCC 204508 / S288c) GN=TPK2 PE=1 SV=2
NEK5_MOUSE Q7TSC3 Serine/threonine-protein kinase Nek5 OS=Mus musculus GN=Nek5 PE=2 SV=1
STE20_CANGA Q6FN53 Serine/threonine-protein kinase STE20 OS=Candida glabrata (strain ATCC 2001 / CBS 138 / JCM 3761 / NBRC 0622 / NRRL Y-65) GN=STE20 PE=3 SV=1
TYRO3_DANRE Q9YI66 Tyrosine-protein kinase receptor TYRO3 OS=Danio rerio GN=tyro3 PE=2 SV=1
CIPKP_ORYSJ Q5Z6X0 CBL-interacting protein kinase 25 OS=Oryza sativa subsp. japonica GN=CIPK25 PE=2 SV=1
PAKF_DICDI Q869T7 Serine/threonine-protein kinase pakF OS=Dictyostelium discoideum GN=pakF PE=3 SV=1
STK36_HUMAN Q9NRP7 Serine/threonine-protein kinase 36 OS=Homo sapiens GN=STK36 PE=1 SV=2
AURKA_BOVIN Q2TA06 Aurora kinase A OS=Bos taurus GN=AURKA PE=2 SV=1
ILPR_BRALA O02466 Insulin-like peptide receptor OS=Branchiostoma lanceolatum PE=2 SV=1
7LESS_DROVI P20806 Protein sevenless OS=Drosophila virilis GN=sev PE=3 SV=1
TIE2_DANRE O73791 Tyrosine-protein kinase receptor Tie-2 OS=Danio rerio GN=tie2 PE=2 SV=1
AURAB_XENLA Q91819 Aurora kinase A-B OS=Xenopus laevis GN=aurka-b PE=2 SV=3
KPK2_ARATH Q39030 Serine/threonine-protein kinase AtPK2/AtPK19 OS=Arabidopsis thaliana GN=ATPK2 PE=1 SV=2
CDC2_CHERU P93101 Cell division control protein 2 homolog OS=Chenopodium rubrum GN=CDC2 PE=2 SV=1
MERTK_HUMAN Q12866 Tyrosine-protein kinase Mer OS=Homo sapiens GN=MERTK PE=1 SV=2
EPHA1_MOUSE Q60750 Ephrin type-A receptor 1 OS=Mus musculus GN=Epha1 PE=1 SV=2
AURKA_PIG A5GFW1 Aurora kinase A OS=Sus scrofa GN=AURKA PE=3 SV=1
TYRO3_HUMAN Q06418 Tyrosine-protein kinase receptor TYRO3 OS=Homo sapiens GN=TYRO3 PE=1 SV=1
TYRO3_RAT P55146 Tyrosine-protein kinase receptor TYRO3 OS=Rattus norvegicus GN=Tyro3 PE=2 SV=1
INSR_DROME P09208 Insulin-like receptor OS=Drosophila melanogaster GN=InR PE=1 SV=3
CDK5_XENLA P51166 Cyclin-dependent kinase 5 OS=Xenopus laevis GN=cdk5 PE=2 SV=1
Y9877_DICDI Q54QI2 Serine/threonine-protein kinase DDB_G0283821 OS=Dictyostelium discoideum GN=DDB_G0283821 PE=3 SV=1
STE20_PENMA Q2VWQ3 Serine/threonine-protein kinase pakA OS=Penicillium marneffei GN=pakA PE=3 SV=1
CDKL4_MOUSE Q3TZA2 Cyclin-dependent kinase-like 4 OS=Mus musculus GN=Cdkl4 PE=2 SV=1
CDKF3_ORYSJ Q84SN3 Cyclin-dependent kinase F-3 OS=Oryza sativa subsp. japonica GN=CDKF-3 PE=2 SV=1
NEK5_HUMAN Q6P3R8 Serine/threonine-protein kinase Nek5 OS=Homo sapiens GN=NEK5 PE=1 SV=1
KDC2_DROME P16912 Protein kinase DC2 OS=Drosophila melanogaster GN=Pka-C3 PE=2 SV=2
M2K2_ARATH Q9S7U9 Mitogen-activated protein kinase kinase 2 OS=Arabidopsis thaliana GN=MKK2 PE=1 SV=2
IPL1_YARLI Q6C3J2 Spindle assembly checkpoint kinase OS=Yarrowia lipolytica (strain CLIB 122 / E 150) GN=IPL1 PE=3 SV=1
SLK_RAT O08815 STE20-like serine/threonine-protein kinase OS=Rattus norvegicus GN=Slk PE=1 SV=1
SLK_MOUSE O54988 STE20-like serine/threonine-protein kinase OS=Mus musculus GN=Slk PE=1 SV=2
BYR2_SCHPO P28829 Protein kinase byr2 OS=Schizosaccharomyces pombe (strain 972 / ATCC 24843) GN=byr2 PE=1 SV=1
IPL1_KLULA Q6CWQ4 Spindle assembly checkpoint kinase OS=Kluyveromyces lactis (strain ATCC 8585 / CBS 2359 / DSM 70799 / NBRC 1267 / NRRL Y-1140 / WM37) GN=IPL1 PE=3 SV=1
PAKC_DICDI Q55GV3 Serine/threonine-protein kinase pakC OS=Dictyostelium discoideum GN=pakC PE=1 SV=2
MET_RABIT Q09YN5 Hepatocyte growth factor receptor OS=Oryctolagus cuniculus GN=MET PE=3 SV=1
MET_RHIFE Q2IBC0 Hepatocyte growth factor receptor OS=Rhinolophus ferrumequinum GN=MET PE=3 SV=1
MARK4_HUMAN Q96L34 MAP/microtubule affinity-regulating kinase 4 OS=Homo sapiens GN=MARK4 PE=1 SV=1
MARK3_RAT Q8VHF0 MAP/microtubule affinity-regulating kinase 3 OS=Rattus norvegicus GN=Mark3 PE=2 SV=1
CDKL1_DANRE Q6AXJ9 Cyclin-dependent kinase-like 1 OS=Danio rerio GN=cdkl1 PE=2 SV=1
VGFR3_DANRE Q5MD89 Vascular endothelial growth factor receptor 3 OS=Danio rerio GN=flt4 PE=2 SV=1
MARK2_HUMAN Q7KZI7 Serine/threonine-protein kinase MARK2 OS=Homo sapiens GN=MARK2 PE=1 SV=2
PAKH_DICDI Q556S2 Serine/threonine-protein kinase pakH OS=Dictyostelium discoideum GN=pakH-1 PE=3 SV=1
STK4L_DICDI Q55FS2 Serine/threonine-protein kinase 4 homolog B OS=Dictyostelium discoideum GN=krsB PE=3 SV=1
NEK1_MOUSE P51954 Serine/threonine-protein kinase Nek1 OS=Mus musculus GN=Nek1 PE=1 SV=2
ICK_RAT Q62726 Serine/threonine-protein kinase ICK OS=Rattus norvegicus GN=Ick PE=1 SV=1
KAPCB_HUMAN P22694 cAMP-dependent protein kinase catalytic subunit beta OS=Homo sapiens GN=PRKACB PE=1 SV=2
ROR2_DROME Q9V6K3 Tyrosine-protein kinase transmembrane receptor Ror2 OS=Drosophila melanogaster GN=Nrk PE=1 SV=2
PHO85_YARLI Q6C7U8 Negative regulator of the PHO system OS=Yarrowia lipolytica (strain CLIB 122 / E 150) GN=PHO85 PE=3 SV=1
KIN10_ARATH Q38997 SNF1-related protein kinase catalytic subunit alpha KIN10 OS=Arabidopsis thaliana GN=KIN10 PE=1 SV=2
KCC1G_MOUSE Q91VB2 Calcium/calmodulin-dependent protein kinase type 1G OS=Mus musculus GN=Camk1g PE=1 SV=1
PHO85_CANGA Q6FKD4 Negative regulator of the PHO system OS=Candida glabrata (strain ATCC 2001 / CBS 138 / JCM 3761 / NBRC 0622 / NRRL Y-65) GN=PHO85 PE=3 SV=1
STK39_MOUSE Q9Z1W9 STE20/SPS1-related proline-alanine-rich protein kinase OS=Mus musculus GN=Stk39 PE=1 SV=1
KPK1_ARATH P42818 Serine/threonine-protein kinase AtPK1/AtPK6 OS=Arabidopsis thaliana GN=ATPK1 PE=1 SV=1
KS6AA_CHICK P18652 Ribosomal protein S6 kinase 2 alpha OS=Gallus gallus GN=RPS6KA PE=2 SV=1
STK36_MOUSE Q69ZM6 Serine/threonine-protein kinase 36 OS=Mus musculus GN=Stk36 PE=1 SV=3
M4K3_HUMAN Q8IVH8 Mitogen-activated protein kinase kinase kinase kinase 3 OS=Homo sapiens GN=MAP4K3 PE=1 SV=1
KAPC_DICDI P34099 cAMP-dependent protein kinase catalytic subunit OS=Dictyostelium discoideum GN=pkaC PE=1 SV=2
AURKA_HUMAN O14965 Aurora kinase A OS=Homo sapiens GN=AURKA PE=1 SV=2
MYLKG_DICDI Q869W6 Probable myosin light chain kinase DDB_G0275057 OS=Dictyostelium discoideum GN=DDB_G0275057 PE=3 SV=1
KAPCG_HUMAN P22612 cAMP-dependent protein kinase catalytic subunit gamma OS=Homo sapiens GN=PRKACG PE=1 SV=3
KIC1_YEAST P38692 Serine/threonine-protein kinase KIC1 OS=Saccharomyces cerevisiae (strain ATCC 204508 / S288c) GN=KIC1 PE=1 SV=1
CDC15_YEAST P27636 Cell division control protein 15 OS=Saccharomyces cerevisiae (strain ATCC 204508 / S288c) GN=CDC15 PE=1 SV=3
FGFR2_DUGJA Q8MY85 Fibroblast growth factor receptor 2 OS=Dugesia japonica GN=FGFR2 PE=2 SV=1
CDK1A_XENLA P35567 Cyclin-dependent kinase 1-A OS=Xenopus laevis GN=cdk1-a PE=1 SV=1
KS6A2_MOUSE Q9WUT3 Ribosomal protein S6 kinase alpha-2 OS=Mus musculus GN=Rps6ka2 PE=2 SV=1
KS6AA_XENLA P10665 Ribosomal protein S6 kinase 2 alpha OS=Xenopus laevis GN=rps6ka PE=1 SV=1
TNIK_HUMAN Q9UKE5 TRAF2 and NCK-interacting protein kinase OS=Homo sapiens GN=TNIK PE=1 SV=1
Y9955_DICDI Q55GU0 Probable serine/threonine-protein kinase DDB_G0267514 OS=Dictyostelium discoideum GN=DDB_G0267514 PE=3 SV=1
PHO85_YEAST P17157 Cyclin-dependent protein kinase PHO85 OS=Saccharomyces cerevisiae (strain ATCC 204508 / S288c) GN=PHO85 PE=1 SV=2
NUAK1_MOUSE Q641K5 NUAK family SNF1-like kinase 1 OS=Mus musculus GN=Nuak1 PE=2 SV=1
PAK1_CAEEL Q17850 Serine/threonine-protein kinase pak-1 OS=Caenorhabditis elegans GN=pak-1 PE=1 SV=2
KS6A3_MOUSE P18654 Ribosomal protein S6 kinase alpha-3 OS=Mus musculus GN=Rps6ka3 PE=1 SV=2
CMK1_CAEEL Q9TXJ0 Calcium/calmodulin-dependent protein kinase type 1 OS=Caenorhabditis elegans GN=cmk-1 PE=1 SV=1
CDC22_MEDSA Q05006 Cell division control protein 2 homolog 2 OS=Medicago sativa GN=CDC2B PE=2 SV=1
NEK6_ORYSJ Q6YY75 Serine/threonine-protein kinase Nek6 OS=Oryza sativa subsp. japonica GN=NEK6 PE=2 SV=2
SPS1_YEAST P08458 Sporulation-specific protein 1 OS=Saccharomyces cerevisiae (strain ATCC 204508 / S288c) GN=SPS1 PE=1 SV=2
MET_NOMLE Q07DY1 Hepatocyte growth factor receptor OS=Nomascus leucogenys GN=MET PE=3 SV=1
CDK1_DICDI P34112 Cyclin-dependent kinase 1 OS=Dictyostelium discoideum GN=cdk1 PE=2 SV=1
ICK_HUMAN Q9UPZ9 Serine/threonine-protein kinase ICK OS=Homo sapiens GN=ICK PE=1 SV=1
SGK1_DANRE Q7ZTW4 Serine/threonine-protein kinase Sgk1 OS=Danio rerio GN=sgk1 PE=2 SV=1
KIN11_ARATH P92958 SNF1-related protein kinase catalytic subunit alpha KIN11 OS=Arabidopsis thaliana GN=KIN11 PE=1 SV=1
CDKA1_ARATH P24100 Cyclin-dependent kinase A-1 OS=Arabidopsis thaliana GN=CDKA-1 PE=1 SV=1
ERBB2_RAT P06494 Receptor tyrosine-protein kinase erbB-2 OS=Rattus norvegicus GN=Erbb2 PE=1 SV=3
MKKA_DICDI Q54R82 Mitogen-activated protein kinase kinase kinase A OS=Dictyostelium discoideum GN=mkkA PE=1 SV=2
MAK_MOUSE Q04859 Serine/threonine-protein kinase MAK OS=Mus musculus GN=Mak PE=1 SV=2
KCC1A_RAT Q63450 Calcium/calmodulin-dependent protein kinase type 1 OS=Rattus norvegicus GN=Camk1 PE=1 SV=2
MET_ECHTE A1X150 Hepatocyte growth factor receptor OS=Echinops telfairi GN=MET PE=3 SV=1
NUAK1_HUMAN O60285 NUAK family SNF1-like kinase 1 OS=Homo sapiens GN=NUAK1 PE=1 SV=1
YR826_MIMIV Q7T6X2 Putative serine/threonine-protein kinase/receptor R826 OS=Acanthamoeba polyphaga mimivirus GN=MIMI_R826 PE=4 SV=2
KAPC_CAEEL P21137 cAMP-dependent protein kinase catalytic subunit OS=Caenorhabditis elegans GN=kin-1 PE=2 SV=3
CDK1_ORYLU Q9DG98 Cyclin-dependent kinase 1 OS=Oryzias luzonensis GN=cdk1 PE=2 SV=1
ALK_HUMAN Q9UM73 ALK tyrosine kinase receptor OS=Homo sapiens GN=ALK PE=1 SV=3
SLK_CAVPO O55092 STE20-like serine/threonine-protein kinase OS=Cavia porcellus GN=SLK PE=1 SV=1
MET_ATEAB Q00PJ8 Hepatocyte growth factor receptor OS=Atelerix albiventris GN=MET PE=3 SV=1
IPL1_ASHGO Q755C4 Spindle assembly checkpoint kinase OS=Ashbya gossypii (strain ATCC 10895 / CBS 109.51 / FGSC 9923 / NRRL Y-1056) GN=IPL1 PE=3 SV=1
EGFR_MOUSE Q01279 Epidermal growth factor receptor OS=Mus musculus GN=Egfr PE=1 SV=1
NEK1_HUMAN Q96PY6 Serine/threonine-protein kinase Nek1 OS=Homo sapiens GN=NEK1 PE=1 SV=2
CDK6_MOUSE Q64261 Cyclin-dependent kinase 6 OS=Mus musculus GN=Cdk6 PE=1 SV=2
KAPB_SCHPO P40376 cAMP-dependent protein kinase catalytic subunit OS=Schizosaccharomyces pombe (strain 972 / ATCC 24843) GN=pka1 PE=1 SV=1
MET_ORNAN Q07E01 Hepatocyte growth factor receptor OS=Ornithorhynchus anatinus GN=MET PE=3 SV=1
PHO85_CANAX Q9HGY5 Negative regulator of the PHO system OS=Candida albicans GN=PHO85 PE=3 SV=1
M4K2_MOUSE Q61161 Mitogen-activated protein kinase kinase kinase kinase 2 OS=Mus musculus GN=Map4k2 PE=1 SV=1
KS6B1_BOVIN Q6TJY3 Ribosomal protein S6 kinase beta-1 OS=Bos taurus GN=RPS6KB1 PE=2 SV=1
YR818_MIMIV Q5UQG7 Putative serine/threonine-protein kinase/receptor R818 OS=Acanthamoeba polyphaga mimivirus GN=MIMI_R818 PE=4 SV=1
STE20_YEAST Q03497 Serine/threonine-protein kinase STE20 OS=Saccharomyces cerevisiae (strain ATCC 204508 / S288c) GN=STE20 PE=1 SV=1
ALK_MOUSE P97793 ALK tyrosine kinase receptor OS=Mus musculus GN=Alk PE=1 SV=2
AURK_DICDI Q54WX4 Aurora kinase OS=Dictyostelium discoideum GN=aurK PE=1 SV=1
SIK2_CHICK Q9IA88 Serine/threonine-protein kinase SIK2 OS=Gallus gallus GN=SIK2 PE=2 SV=1
NEK4_MOUSE Q9Z1J2 Serine/threonine-protein kinase Nek4 OS=Mus musculus GN=Nek4 PE=2 SV=1
NUAK2_PONAB Q5R7G9 NUAK family SNF1-like kinase 2 OS=Pongo abelii GN=NUAK2 PE=2 SV=1
PAR1_CAEBR A8WYE4 Serine/threonine-protein kinase par-1 OS=Caenorhabditis briggsae GN=par-1 PE=3 SV=1
ERBB2_MESAU Q60553 Receptor tyrosine-protein kinase erbB-2 OS=Mesocricetus auratus GN=ERBB2 PE=2 SV=1
PHO85_DEBHA Q6BRY2 Negative regulator of the PHO system OS=Debaryomyces hansenii (strain ATCC 36239 / CBS 767 / JCM 1990 / NBRC 0083 / IGC 2968) GN=PHO85 PE=3 SV=2
CTR1_ARATH Q05609 Serine/threonine-protein kinase CTR1 OS=Arabidopsis thaliana GN=CTR1 PE=1 SV=1
CIPKC_ARATH Q9SN43 CBL-interacting serine/threonine-protein kinase 12 OS=Arabidopsis thaliana GN=CIPK12 PE=1 SV=1
MET_RAT P97523 Hepatocyte growth factor receptor OS=Rattus norvegicus GN=Met PE=1 SV=1
ROS1_MOUSE Q78DX7 Proto-oncogene tyrosine-protein kinase ROS OS=Mus musculus GN=Ros1 PE=1 SV=1
FGFR1_DUGJA Q8MY86 Fibroblast growth factor receptor 1 OS=Dugesia japonica GN=FGFR1 PE=2 SV=1
PAR1_CAEEL Q9TW45 Serine/threonine-protein kinase par-1 OS=Caenorhabditis elegans GN=par-1 PE=1 SV=1
STK10_CHICK F1NBT0 Serine/threonine-protein kinase 10 OS=Gallus gallus GN=STK10 PE=3 SV=2
PAKA_DICDI Q55D99 Serine/threonine-protein kinase pakA OS=Dictyostelium discoideum GN=pakA PE=1 SV=1
Y2070_DICDI Q8MYF1 Probable serine/threonine-protein kinase DDB_G0277449 OS=Dictyostelium discoideum GN=DDB_G0277449 PE=3 SV=1
ACK1_MOUSE O54967 Activated CDC42 kinase 1 OS=Mus musculus GN=Tnk2 PE=1 SV=2
KS6A1_CAEEL Q21734 Putative ribosomal protein S6 kinase alpha-1 OS=Caenorhabditis elegans GN=rskn-1 PE=2 SV=4
NEK4_HUMAN P51957 Serine/threonine-protein kinase Nek4 OS=Homo sapiens GN=NEK4 PE=1 SV=2
AKT1_DROME Q8INB9 RAC serine/threonine-protein kinase OS=Drosophila melanogaster GN=Akt1 PE=1 SV=3
FRAY1_DICDI Q54XL6 Serine/threonine-protein kinase fray1 OS=Dictyostelium discoideum GN=fray1 PE=3 SV=1
AKT2A_XENLA Q7ZX15 RAC-beta serine/threonine-protein kinase A OS=Xenopus laevis GN=akt2-a PE=2 SV=1
AURKA_RAT P59241 Aurora kinase A OS=Rattus norvegicus GN=Aurka PE=1 SV=1
PHO85_KLULA Q92241 Negative regulator of the PHO system OS=Kluyveromyces lactis (strain ATCC 8585 / CBS 2359 / DSM 70799 / NBRC 1267 / NRRL Y-1140 / WM37) GN=PHO85 PE=3 SV=2
CDC2H_THEAN Q26671 Cell division control protein 2 homolog OS=Theileria annulata GN=CRK2 PE=2 SV=1
KCC1D_MOUSE Q8BW96 Calcium/calmodulin-dependent protein kinase type 1D OS=Mus musculus GN=Camk1d PE=1 SV=2
CDKL1_MOUSE Q8CEQ0 Cyclin-dependent kinase-like 1 OS=Mus musculus GN=Cdkl1 PE=2 SV=1
KS6A6_HUMAN Q9UK32 Ribosomal protein S6 kinase alpha-6 OS=Homo sapiens GN=RPS6KA6 PE=1 SV=1
CIPKB_ORYSJ Q0JI49 CBL-interacting protein kinase 11 OS=Oryza sativa subsp. japonica GN=CIPK11 PE=2 SV=1
M2K4_ARATH O80397 Mitogen-activated protein kinase kinase 4 OS=Arabidopsis thaliana GN=MKK4 PE=1 SV=1
CDK2_MOUSE P97377 Cyclin-dependent kinase 2 OS=Mus musculus GN=Cdk2 PE=1 SV=2
KAPC_DROME P12370 cAMP-dependent protein kinase catalytic subunit OS=Drosophila melanogaster GN=Pka-C1 PE=1 SV=3
HT1_ARATH Q2MHE4 Serine/threonine-protein kinase HT1 OS=Arabidopsis thaliana GN=HT1 PE=1 SV=1
STE20_ASPOR Q2ULU3 Serine/threonine-protein kinase ste20 OS=Aspergillus oryzae (strain ATCC 42149 / RIB 40) GN=ste20 PE=3 SV=1
CDC21_MEDSA P24923 Cell division control protein 2 homolog 1 (Fragment) OS=Medicago sativa GN=CDC2A PE=2 SV=1
RON_MOUSE Q62190 Macrophage-stimulating protein receptor OS=Mus musculus GN=Mst1r PE=1 SV=3
CDK1_CHICK P13863 Cyclin-dependent kinase 1 OS=Gallus gallus GN=CDK1 PE=1 SV=1
SNF1_CANGA Q00372 Carbon catabolite-derepressing protein kinase OS=Candida glabrata (strain ATCC 2001 / CBS 138 / JCM 3761 / NBRC 0622 / NRRL Y-65) GN=SNF1 PE=3 SV=2
CDPK2_PLAFK O15865 Calcium-dependent protein kinase 2 OS=Plasmodium falciparum (isolate K1 / Thailand) GN=CPK2 PE=1 SV=3
ERBB2_CANFA O18735 Receptor tyrosine-protein kinase erbB-2 OS=Canis familiaris GN=ERBB2 PE=2 SV=1
NEK6_ARATH Q9LT35 Serine/threonine-protein kinase Nek6 OS=Arabidopsis thaliana GN=NEK6 PE=2 SV=1
MYLKC_DICDI Q54SJ5 Probable myosin light chain kinase DDB_G0282429 OS=Dictyostelium discoideum GN=DDB_G0282429 PE=3 SV=1
CDKL1_HUMAN Q00532 Cyclin-dependent kinase-like 1 OS=Homo sapiens GN=CDKL1 PE=1 SV=5
CDK5_DROME P48609 Cyclin-dependent kinase 5 homolog OS=Drosophila melanogaster GN=Cdk5 PE=1 SV=2
CDKA2_ORYSJ P29619 Cyclin-dependent kinase A-2 OS=Oryza sativa subsp. japonica GN=CDKA-2 PE=2 SV=1
SEA_AVIET P23049 Tyrosine-protein kinase transforming protein SEA OS=Avian erythroblastosis virus (strain S13) GN=V-SEA PE=3 SV=2
SIK1_MOUSE Q60670 Serine/threonine-protein kinase SIK1 OS=Mus musculus GN=Sik1 PE=1 SV=3
SPK1_DUGTI P42687 Tyrosine-protein kinase SPK-1 OS=Dugesia tigrina PE=2 SV=1
INSR_CAEEL Q968Y9 Insulin-like receptor OS=Caenorhabditis elegans GN=daf-2 PE=1 SV=2
PAK4_MOUSE Q8BTW9 Serine/threonine-protein kinase PAK 4 OS=Mus musculus GN=Pak4 PE=1 SV=1
EGFR_APIME P0CY46 Epidermal growth factor receptor OS=Apis mellifera GN=Egfr PE=2 SV=1
STE20_EMENI Q5BBL3 Serine/threonine-protein kinase ste20 OS=Emericella nidulans (strain FGSC A4 / ATCC 38163 / CBS 112.46 / NRRL 194 / M139) GN=ste20 PE=3 SV=1
SIK1_HUMAN P57059 Serine/threonine-protein kinase SIK1 OS=Homo sapiens GN=SIK1 PE=1 SV=2
M2K5_ARATH Q8RXG3 Mitogen-activated protein kinase kinase 5 OS=Arabidopsis thaliana GN=MKK5 PE=1 SV=2
SNF1_CANAX P52497 Carbon catabolite-derepressing protein kinase OS=Candida albicans GN=SNF1 PE=2 SV=2
KAPC_ASCSU P49673 cAMP-dependent protein kinase catalytic subunit OS=Ascaris suum GN=CAPK PE=2 SV=1
KSYK_CHICK F1N9Y5 Tyrosine-protein kinase SYK OS=Gallus gallus GN=SYK PE=1 SV=2
NEK8_DANRE Q90XC2 Serine/threonine-protein kinase Nek8 OS=Danio rerio GN=nek8 PE=2 SV=1
CCR1_MAIZE P0C8M8 Probable serine/threonine-protein kinase CCRP1 OS=Zea mays GN=CCRP1 PE=1 SV=1
PAK4_HUMAN O96013 Serine/threonine-protein kinase PAK 4 OS=Homo sapiens GN=PAK4 PE=1 SV=1
SMK_RAT A1A5Q6 Sperm motility kinase OS=Rattus norvegicus GN=Smok PE=2 SV=1
M4K1_HUMAN Q92918 Mitogen-activated protein kinase kinase kinase kinase 1 OS=Homo sapiens GN=MAP4K1 PE=1 SV=1
MYLKD_DICDI Q54CY9 Probable myosin light chain kinase DDB_G0292624 OS=Dictyostelium discoideum GN=DDB_G0292624 PE=3 SV=1
STE20_ASPFU Q4WHP3 Serine/threonine-protein kinase ste20 OS=Neosartorya fumigata (strain ATCC MYA-4609 / Af293 / CBS 101355 / FGSC A1100) GN=ste20 PE=3 SV=2
PRKX_HUMAN P51817 cAMP-dependent protein kinase catalytic subunit PRKX OS=Homo sapiens GN=PRKX PE=1 SV=1
STE20_NEUCR Q7RZD3 Serine/threonine-protein kinase ste-20 OS=Neurospora crassa (strain ATCC 24698 / 74-OR23-1A / CBS 708.71 / DSM 1257 / FGSC 987) GN=ste-20 PE=3 SV=1
SLK_HUMAN Q9H2G2 STE20-like serine/threonine-protein kinase OS=Homo sapiens GN=SLK PE=1 SV=1
STE20_ASHGO Q75DK7 Serine/threonine-protein kinase STE20 OS=Ashbya gossypii (strain ATCC 10895 / CBS 109.51 / FGSC 9923 / NRRL Y-1056) GN=STE20 PE=3 SV=2
CDKC2_ORYSJ Q5JK68 Cyclin-dependent kinase C-2 OS=Oryza sativa subsp. japonica GN=CDKC-2 PE=2 SV=1
ULK3_RAT D3ZHP7 Serine/threonine-protein kinase ULK3 OS=Rattus norvegicus GN=Ulk3 PE=3 SV=1
CDK7_HUMAN P50613 Cyclin-dependent kinase 7 OS=Homo sapiens GN=CDK7 PE=1 SV=1
ULK3_CHICK Q5ZJH6 Serine/threonine-protein kinase ULK3 OS=Gallus gallus GN=ULK3 PE=2 SV=1
SGK2_HUMAN Q9HBY8 Serine/threonine-protein kinase Sgk2 OS=Homo sapiens GN=SGK2 PE=1 SV=1
CIPKB_ARATH O22932 CBL-interacting serine/threonine-protein kinase 11 OS=Arabidopsis thaliana GN=CIPK11 PE=1 SV=1
AKT2_HUMAN P31751 RAC-beta serine/threonine-protein kinase OS=Homo sapiens GN=AKT2 PE=1 SV=2
STE20_CANAX P0CY23 Serine/threonine-protein kinase CST20 OS=Candida albicans GN=CST20 PE=3 SV=1
NEK8_MOUSE Q91ZR4 Serine/threonine-protein kinase Nek8 OS=Mus musculus GN=Nek8 PE=1 SV=1
YR831_MIMIV Q7T6Y2 Putative serine/threonine-protein kinase/receptor R831 OS=Acanthamoeba polyphaga mimivirus GN=MIMI_R831 PE=4 SV=2
AKT_MLVAT P31748 AKT kinase-transforming protein OS=AKT8 murine leukemia virus GN=V-AKT PE=1 SV=1
AKT3_MOUSE Q9WUA6 RAC-gamma serine/threonine-protein kinase OS=Mus musculus GN=Akt3 PE=1 SV=1
CIPK8_ARATH Q9STV4 CBL-interacting serine/threonine-protein kinase 8 OS=Arabidopsis thaliana GN=CIPK8 PE=1 SV=1
STE20_MAGO7 Q7Z8E9 Serine/threonine-protein kinase MST20 OS=Magnaporthe oryzae (strain 70-15 / ATCC MYA-4617 / FGSC 8958) GN=MST20 PE=3 SV=3
Y0146_DICDI Q55CA6 Probable serine/threonine-protein kinase DDB_G0270146 OS=Dictyostelium discoideum GN=DDB_G0270146 PE=3 SV=1
MAK_HUMAN P20794 Serine/threonine-protein kinase MAK OS=Homo sapiens GN=MAK PE=1 SV=2
DRKB_DICDI Q54H45 Probable serine/threonine-protein kinase drkB OS=Dictyostelium discoideum GN=drkB PE=3 SV=1
PR2_DROME Q9I7F7 Tyrosine-protein kinase PR2 OS=Drosophila melanogaster GN=PR2 PE=1 SV=3
NUAK2_MOUSE Q8BZN4 NUAK family SNF1-like kinase 2 OS=Mus musculus GN=Nuak2 PE=2 SV=2
MINK1_RAT F1LP90 Misshapen-like kinase 1 OS=Rattus norvegicus GN=Mink1 PE=1 SV=2
PAKG_DICDI Q54RV3 Serine/threonine-protein kinase pakG OS=Dictyostelium discoideum GN=pakG PE=3 SV=1
SGK1A_XENLA Q6GPN6 Serine/threonine-protein kinase Sgk1-A OS=Xenopus laevis GN=sgk1-a PE=2 SV=1
PEF1_SCHPO O74456 Serine/threonine-protein kinase pef1 OS=Schizosaccharomyces pombe (strain 972 / ATCC 24843) GN=pef1 PE=2 SV=2
CDKC1_ORYSJ Q6I5Y0 Cyclin-dependent kinase C-1 OS=Oryza sativa subsp. japonica GN=CDKC-1 PE=2 SV=1
ZAP70_HUMAN P43403 Tyrosine-protein kinase ZAP-70 OS=Homo sapiens GN=ZAP70 PE=1 SV=1
PHO85_ASHGO Q751E8 Negative regulator of the PHO system OS=Ashbya gossypii (strain ATCC 10895 / CBS 109.51 / FGSC 9923 / NRRL Y-1056) GN=PHO85 PE=3 SV=2
AURKB_PIG Q9N0X0 Aurora kinase B OS=Sus scrofa GN=AURKB PE=2 SV=2
CIPK5_ARATH Q9LEU7 CBL-interacting serine/threonine-protein kinase 5 OS=Arabidopsis thaliana GN=CIPK5 PE=2 SV=1
CDKD2_ARATH Q9C9M7 Cyclin-dependent kinase D-2 OS=Arabidopsis thaliana GN=CDKD-2 PE=1 SV=1
PAK7_MOUSE Q8C015 Serine/threonine-protein kinase PAK 7 OS=Mus musculus GN=Pak7 PE=1 SV=1
SNRK_HUMAN Q9NRH2 SNF-related serine/threonine-protein kinase OS=Homo sapiens GN=SNRK PE=1 SV=2
KCC1B_RAT O70150 Calcium/calmodulin-dependent protein kinase type 1B OS=Rattus norvegicus GN=Pnck PE=2 SV=1
MRKA_DICDI Q54DF2 Probable serine/threonine-protein kinase MARK-A OS=Dictyostelium discoideum GN=mrkA PE=3 SV=1
SNF1_CANTR O94168 Carbon catabolite-derepressing protein kinase OS=Candida tropicalis GN=SNF1 PE=3 SV=1
STE20_KLULA Q6CVA2 Serine/threonine-protein kinase STE20 OS=Kluyveromyces lactis (strain ATCC 8585 / CBS 2359 / DSM 70799 / NBRC 1267 / NRRL Y-1140 / WM37) GN=STE20 PE=3 SV=1
MYLKB_DICDI Q86AD7 Probable myosin light chain kinase DDB_G0271550 OS=Dictyostelium discoideum GN=DDB_G0271550 PE=3 SV=1
KCC1_SCHPO Q9P7I2 Calcium/calmodulin-dependent protein kinase type I OS=Schizosaccharomyces pombe (strain 972 / ATCC 24843) GN=cmk1 PE=1 SV=1
CDK1_DROME P23572 Cyclin-dependent kinase 1 OS=Drosophila melanogaster GN=cdc2 PE=1 SV=1
CIPKU_ORYSJ Q5JLQ9 CBL-interacting protein kinase 30 OS=Oryza sativa subsp. japonica GN=CIPK30 PE=2 SV=1
CIPKP_ARATH Q8W1D5 CBL-interacting serine/threonine-protein kinase 25 OS=Arabidopsis thaliana GN=CIPK25 PE=2 SV=1
AUR3_ARATH O64629 Serine/threonine-protein kinase Aurora-3 OS=Arabidopsis thaliana GN=AUR3 PE=2 SV=1
CIPK5_ORYSJ Q9LWM4 CBL-interacting protein kinase 5 OS=Oryza sativa subsp. japonica GN=CIPK5 PE=2 SV=1
STK33_HUMAN Q9BYT3 Serine/threonine-protein kinase 33 OS=Homo sapiens GN=STK33 PE=1 SV=1
M3K9_HUMAN P80192 Mitogen-activated protein kinase kinase kinase 9 OS=Homo sapiens GN=MAP3K9 PE=1 SV=3
M3K3_HUMAN Q99759 Mitogen-activated protein kinase kinase kinase 3 OS=Homo sapiens GN=MAP3K3 PE=1 SV=2
M4K1_MOUSE P70218 Mitogen-activated protein kinase kinase kinase kinase 1 OS=Mus musculus GN=Map4k1 PE=1 SV=1
PRKX_MOUSE Q922R0 cAMP-dependent protein kinase catalytic subunit PRKX OS=Mus musculus GN=Prkx PE=1 SV=1
RON_HUMAN Q04912 Macrophage-stimulating protein receptor OS=Homo sapiens GN=MST1R PE=1 SV=2
CIPKQ_ORYSJ Q6H7U5 CBL-interacting protein kinase 26 OS=Oryza sativa subsp. japonica GN=CIPK26 PE=2 SV=1
MK15_HUMAN Q8TD08 Mitogen-activated protein kinase 15 OS=Homo sapiens GN=MAPK15 PE=1 SV=1
SNF1_YEAST P06782 Carbon catabolite-derepressing protein kinase OS=Saccharomyces cerevisiae (strain ATCC 204508 / S288c) GN=SNF1 PE=1 SV=1
PLK4_DROGR B4J3F1 Serine/threonine-protein kinase PLK4 OS=Drosophila grimshawi GN=SAK PE=3 SV=1
PAK6_MOUSE Q3ULB5 Serine/threonine-protein kinase PAK 6 OS=Mus musculus GN=Pak6 PE=2 SV=1
PLK4_DROMO B4KYX8 Serine/threonine-protein kinase PLK4 OS=Drosophila mojavensis GN=SAK PE=3 SV=1
NAK1_SCHPO O75011 Serine/threonine-protein kinase nak1 OS=Schizosaccharomyces pombe (strain 972 / ATCC 24843) GN=nak1 PE=1 SV=1
SIK2_HUMAN Q9H0K1 Serine/threonine-protein kinase SIK2 OS=Homo sapiens GN=SIK2 PE=1 SV=1
KIN25_CAEEL Q10925 Probable tyrosine-protein kinase kin-25 OS=Caenorhabditis elegans GN=kin-25 PE=2 SV=2
KCC2D_CAEEL O62305 Calcium/calmodulin-dependent protein kinase type II OS=Caenorhabditis elegans GN=unc-43 PE=1 SV=2
ULK3_XENLA Q4V7Q6 Serine/threonine-protein kinase ULK3 OS=Xenopus laevis GN=ulk3 PE=2 SV=1
NEK4_ARATH Q8RXT4 Serine/threonine-protein kinase Nek4 OS=Arabidopsis thaliana GN=NEK4 PE=2 SV=1
NEK1_ARATH Q9SLI2 Serine/threonine-protein kinase Nek1 OS=Arabidopsis thaliana GN=NEK1 PE=2 SV=2
TIO_ARATH Q2QAV0 Serine/threonine-protein kinase TIO OS=Arabidopsis thaliana GN=TIO PE=1 SV=1
BCK1_YEAST Q01389 Serine/threonine-protein kinase BCK1/SLK1/SSP31 OS=Saccharomyces cerevisiae (strain ATCC 204508 / S288c) GN=BCK1 PE=1 SV=1
NEK5_ARATH Q0WPH8 Serine/threonine-protein kinase Nek5 OS=Arabidopsis thaliana GN=NEK5 PE=1 SV=1
AAPK2_RAT Q09137 5'-AMP-activated protein kinase catalytic subunit alpha-2 OS=Rattus norvegicus GN=Prkaa2 PE=1 SV=1
M2K1_ARATH Q94A06 Mitogen-activated protein kinase kinase 1 OS=Arabidopsis thaliana GN=MKK1 PE=1 SV=2
MELK_MOUSE Q61846 Maternal embryonic leucine zipper kinase OS=Mus musculus GN=Melk PE=1 SV=2
MELK_XENTR Q28GW8 Maternal embryonic leucine zipper kinase OS=Xenopus tropicalis GN=melk PE=2 SV=1
SMK3_MOUSE Q9QYZ5 Sperm motility kinase 3 OS=Mus musculus GN=Smok3a PE=2 SV=1
Y8901_DICDI Q54XJ4 Probable serine/threonine-protein kinase DDB_G0278901 OS=Dictyostelium discoideum GN=DDB_G0278901 PE=3 SV=1
KS6A6_MOUSE Q7TPS0 Ribosomal protein S6 kinase alpha-6 OS=Mus musculus GN=Rps6ka6 PE=1 SV=2
KS6A6_DANRE Q6PFQ0 Ribosomal protein S6 kinase alpha-6 OS=Danio rerio GN=rps6ka6 PE=2 SV=1
PDPKB_DICDI Q54PK9 3-phosphoinositide-dependent protein kinase B OS=Dictyostelium discoideum GN=pdkB PE=3 SV=1
SHK2_SCHPO Q10056 Serine/threonine-protein kinase shk2 OS=Schizosaccharomyces pombe (strain 972 / ATCC 24843) GN=shk2 PE=2 SV=1
CIPKI_ORYSJ Q5W736 CBL-interacting protein kinase 18 OS=Oryza sativa subsp. japonica GN=CIPK18 PE=2 SV=1
AAPK1_RAT P54645 5'-AMP-activated protein kinase catalytic subunit alpha-1 OS=Rattus norvegicus GN=Prkaa1 PE=1 SV=2
CIPKG_ARATH Q9SEZ7 CBL-interacting serine/threonine-protein kinase 16 OS=Arabidopsis thaliana GN=CIPK16 PE=1 SV=1
M3K19_MOUSE E9Q3S4 Mitogen-activated protein kinase kinase kinase 19 OS=Mus musculus GN=Map3k19 PE=3 SV=1
AKT1_CAEEL Q17941 Serine/threonine-protein kinase akt-1 OS=Caenorhabditis elegans GN=akt-1 PE=1 SV=2
CLA4_CANAX O14427 Serine/threonine-protein kinase CLA4 OS=Candida albicans GN=CLA4 PE=3 SV=1
STE20_USTMA Q4P5N0 Serine/threonine-protein kinase SMU1 OS=Ustilago maydis (strain 521 / FGSC 9021) GN=SMU1 PE=3 SV=1
TYK2_MOUSE Q9R117 Non-receptor tyrosine-protein kinase TYK2 OS=Mus musculus GN=Tyk2 PE=1 SV=2
CIPK9_ORYSJ Q10SC8 CBL-interacting protein kinase 9 OS=Oryza sativa subsp. japonica GN=CIPK9 PE=2 SV=1
CDKC2_ARATH Q8W4P1 Cyclin-dependent kinase C-2 OS=Arabidopsis thaliana GN=CDKC-2 PE=1 SV=2
CDC2C_DROME P23573 Cell division control protein 2 cognate OS=Drosophila melanogaster GN=cdc2c PE=1 SV=1
HOG1_ASPFU Q4WSF6 Mitogen-activated protein kinase hog1 OS=Neosartorya fumigata (strain ATCC MYA-4609 / Af293 / CBS 101355 / FGSC A1100) GN=hog1 PE=1 SV=1
M3K4_HUMAN Q9Y6R4 Mitogen-activated protein kinase kinase kinase 4 OS=Homo sapiens GN=MAP3K4 PE=1 SV=2
CTK1_SCHPO O14098 CTD kinase subunit alpha OS=Schizosaccharomyces pombe (strain 972 / ATCC 24843) GN=lsk1 PE=1 SV=1
RKIN1_SECCE Q02723 Carbon catabolite-derepressing protein kinase OS=Secale cereale GN=RKIN1 PE=2 SV=1
STK33_MOUSE Q924X7 Serine/threonine-protein kinase 33 OS=Mus musculus GN=Stk33 PE=1 SV=2
PDPK1_RAT O55173 3-phosphoinositide-dependent protein kinase 1 OS=Rattus norvegicus GN=Pdpk1 PE=1 SV=2
SMKY_MOUSE A0AUV4 Sperm motility kinase Y OS=Mus musculus GN=Gm7168 PE=2 SV=1
CDPK1_PLAYO Q7RAH3 Calcium-dependent protein kinase 1 OS=Plasmodium yoelii yoelii GN=CPK1 PE=3 SV=3
CIPKA_ORYSJ Q10LQ2 CBL-interacting protein kinase 10 OS=Oryza sativa subsp. japonica GN=CIPK10 PE=2 SV=1
MLTK_MOUSE Q9ESL4 Mitogen-activated protein kinase kinase kinase MLT OS=Mus musculus GN=Mltk PE=1 SV=1
AURKC_HUMAN Q9UQB9 Aurora kinase C OS=Homo sapiens GN=AURKC PE=1 SV=1
KIN31_CAEEL P34265 Probable tyrosine-protein kinase kin-31 OS=Caenorhabditis elegans GN=kin-31 PE=2 SV=4
CIPKN_ORYSJ Q6ZLP5 CBL-interacting protein kinase 23 OS=Oryza sativa subsp. japonica GN=CIPK23 PE=2 SV=1
AIR2_CAEEL O01427 Aurora/IPL1-related protein kinase 2 OS=Caenorhabditis elegans GN=air-2 PE=1 SV=2
CDKL2_RAT Q5XIT0 Cyclin-dependent kinase-like 2 OS=Rattus norvegicus GN=Cdkl2 PE=2 SV=1
SMK2B_MOUSE Q9QYZ3 Sperm motility kinase 2B OS=Mus musculus GN=Smok2b PE=2 SV=1
SIK2_MOUSE Q8CFH6 Serine/threonine-protein kinase SIK2 OS=Mus musculus GN=Sik2 PE=1 SV=1
M3K7_RAT P0C8E4 Mitogen-activated protein kinase kinase kinase 7 OS=Rattus norvegicus GN=Map3k7 PE=2 SV=1
LTK_MOUSE P08923 Leukocyte tyrosine kinase receptor OS=Mus musculus GN=Ltk PE=1 SV=3
KS6B2_MOUSE Q9Z1M4 Ribosomal protein S6 kinase beta-2 OS=Mus musculus GN=Rps6kb2 PE=1 SV=1
PLK4_DROVI B4LDJ6 Serine/threonine-protein kinase PLK4 OS=Drosophila virilis GN=SAK PE=3 SV=1
CDK12_CAEEL P46551 Cyclin-dependent kinase 12 OS=Caenorhabditis elegans GN=cdtl-7 PE=3 SV=4
CDKC1_ARATH Q9LFT8 Cyclin-dependent kinase C-1 OS=Arabidopsis thaliana GN=CDKC-1 PE=1 SV=1
DRKD_DICDI Q54TM7 Probable serine/threonine-protein kinase drkD OS=Dictyostelium discoideum GN=drkD PE=2 SV=1
KCC2G_HUMAN Q13555 Calcium/calmodulin-dependent protein kinase type II subunit gamma OS=Homo sapiens GN=CAMK2G PE=1 SV=3
NEK2_DICDI Q55BN8 Probable serine/threonine-protein kinase nek2 OS=Dictyostelium discoideum GN=nek2 PE=1 SV=1
CIPKK_ARATH Q9FJ54 CBL-interacting serine/threonine-protein kinase 20 OS=Arabidopsis thaliana GN=CIPK20 PE=1 SV=1
SNRK_RAT Q63553 SNF-related serine/threonine-protein kinase OS=Rattus norvegicus GN=Snrk PE=1 SV=1
CIPKN_ARATH Q93VD3 CBL-interacting serine/threonine-protein kinase 23 OS=Arabidopsis thaliana GN=CIPK23 PE=1 SV=1
JAK2_CHICK Q75R65 Tyrosine-protein kinase JAK2 OS=Gallus gallus GN=JAK2 PE=2 SV=1
CIPKC_ORYSJ Q5JLS2 CBL-interacting protein kinase 12 OS=Oryza sativa subsp. japonica GN=CIPK12 PE=1 SV=1
STK33_BOVIN Q0VD22 Serine/threonine-protein kinase 33 OS=Bos taurus GN=STK33 PE=2 SV=1
M313A_XENLA A7J1T2 Mitogen-activated protein kinase kinase kinase 13-A OS=Xenopus laevis GN=map3k13-a PE=2 SV=1
CIPKF_ARATH P92937 CBL-interacting serine/threonine-protein kinase 15 OS=Arabidopsis thaliana GN=CIPK15 PE=1 SV=2
STK10_HUMAN O94804 Serine/threonine-protein kinase 10 OS=Homo sapiens GN=STK10 PE=1 SV=1
TSUA_DICDI Q55FT4 Probable serine/threonine-protein kinase tsuA OS=Dictyostelium discoideum GN=tsuA PE=1 SV=1
CLA4_ASHGO Q9HFW2 Serine/threonine-protein kinase CLA4 OS=Ashbya gossypii (strain ATCC 10895 / CBS 109.51 / FGSC 9923 / NRRL Y-1056) GN=CLA4 PE=3 SV=1
AIR2_CAEBR Q61XD3 Aurora/IPL1-related protein kinase 2 OS=Caenorhabditis briggsae GN=air-2 PE=3 SV=1
KPC3_DROME P13678 Protein kinase C OS=Drosophila melanogaster GN=Pkc98E PE=2 SV=1
SPK1_SCHPO P27638 Mitogen-activated protein kinase spk1 OS=Schizosaccharomyces pombe (strain 972 / ATCC 24843) GN=spk1 PE=2 SV=1
M3K4_MOUSE O08648 Mitogen-activated protein kinase kinase kinase 4 OS=Mus musculus GN=Map3k4 PE=1 SV=2
CDK12_XENTR B5DE93 Cyclin-dependent kinase 12 OS=Xenopus tropicalis GN=cdk12 PE=2 SV=1
DST3_DICDI Q54EY4 Serine/threonine-protein kinase dst3 OS=Dictyostelium discoideum GN=dst3 PE=3 SV=1
M3K2_HUMAN Q9Y2U5 Mitogen-activated protein kinase kinase kinase 2 OS=Homo sapiens GN=MAP3K2 PE=1 SV=2
SNF1_SCHPO O74536 SNF1-like protein kinase ssp2 OS=Schizosaccharomyces pombe (strain 972 / ATCC 24843) GN=ssp2 PE=1 SV=1
NEK2_ARATH Q9CAU7 Serine/threonine-protein kinase Nek2 OS=Arabidopsis thaliana GN=NEK2 PE=2 SV=1
VGFR4_DANRE Q8AXB3 Vascular endothelial growth factor receptor kdr-like OS=Danio rerio GN=kdrl PE=1 SV=1
HOG1_KLULA Q6CJA8 Mitogen-activated protein kinase HOG1 OS=Kluyveromyces lactis (strain ATCC 8585 / CBS 2359 / DSM 70799 / NBRC 1267 / NRRL Y-1140 / WM37) GN=HOG1 PE=3 SV=1
CDKL2_MOUSE Q9QUK0 Cyclin-dependent kinase-like 2 OS=Mus musculus GN=Cdkl2 PE=2 SV=1
CDKL2_RABIT Q9TTK0 Cyclin-dependent kinase-like 2 OS=Oryctolagus cuniculus GN=CDKL2 PE=2 SV=1
AURKC_MOUSE O88445 Aurora kinase C OS=Mus musculus GN=Aurkc PE=1 SV=1
SGK3_RAT Q8R4V0 Serine/threonine-protein kinase Sgk3 OS=Rattus norvegicus GN=Sgk3 PE=1 SV=2
CDC2H_PLAYO Q7RM49 Cell division control protein 2 homolog OS=Plasmodium yoelii yoelii GN=CRK2 PE=3 SV=1
CDKD1_ARATH Q9C9U2 Cyclin-dependent kinase D-1 OS=Arabidopsis thaliana GN=CDKD-1 PE=1 SV=1
MELK_DANRE F1QGZ6 Maternal embryonic leucine zipper kinase OS=Danio rerio GN=melk PE=2 SV=1
DCLK3_HUMAN Q9C098 Serine/threonine-protein kinase DCLK3 OS=Homo sapiens GN=DCLK3 PE=1 SV=2
MKCB_DICDI Q9NGW9 Probable serine/threonine-protein kinase mkcB OS=Dictyostelium discoideum GN=mkcB PE=2 SV=1
STE20_DEBHA Q6BNF3 Serine/threonine-protein kinase STE20 OS=Debaryomyces hansenii (strain ATCC 36239 / CBS 767 / JCM 1990 / NBRC 0083 / IGC 2968) GN=STE20 PE=3 SV=2
DCLK3_MOUSE Q8BWQ5 Serine/threonine-protein kinase DCLK3 OS=Mus musculus GN=Dclk3 PE=2 SV=2
KCC2A_DROME Q00168 Calcium/calmodulin-dependent protein kinase type II alpha chain OS=Drosophila melanogaster GN=CaMKII PE=1 SV=1
CIPKD_ORYSJ Q5QNM6 Putative CBL-interacting protein kinase 13 OS=Oryza sativa subsp. japonica GN=CIPK13 PE=3 SV=1
M4K5_MOUSE Q8BPM2 Mitogen-activated protein kinase kinase kinase kinase 5 OS=Mus musculus GN=Map4k5 PE=2 SV=2
MK15_MOUSE Q80Y86 Mitogen-activated protein kinase 15 OS=Mus musculus GN=Mapk15 PE=1 SV=1
GAD8_SCHPO Q9P7J8 Serine/threonine-protein kinase gad8 OS=Schizosaccharomyces pombe (strain 972 / ATCC 24843) GN=gad8 PE=1 SV=1
STK10_DANRE Q7SY52 Serine/threonine-protein kinase 10 OS=Danio rerio GN=stk10 PE=2 SV=1
FRAY2_DICDI Q551H4 Serine/threonine-protein kinase fray2 OS=Dictyostelium discoideum GN=fray2 PE=3 SV=1
CIPK1_ORYSJ Q9LGV5 CBL-interacting protein kinase 1 OS=Oryza sativa subsp. japonica GN=CIPK1 PE=2 SV=1
MHK_ARATH P43294 Serine/threonine-protein kinase MHK OS=Arabidopsis thaliana GN=MHK PE=2 SV=2
M3K19_HUMAN Q56UN5 Mitogen-activated protein kinase kinase kinase 19 OS=Homo sapiens GN=MAP3K19 PE=1 SV=1
CIPKD_ARATH O22971 CBL-interacting serine/threonine-protein kinase 13 OS=Arabidopsis thaliana GN=CIPK13 PE=1 SV=2
LTK_HUMAN P29376 Leukocyte tyrosine kinase receptor OS=Homo sapiens GN=LTK PE=1 SV=3
M3K11_RAT Q66HA1 Mitogen-activated protein kinase kinase kinase 11 OS=Rattus norvegicus GN=Map3k11 PE=1 SV=1
MYLKA_DICDI P25323 Myosin light chain kinase A OS=Dictyostelium discoideum GN=mlkA PE=1 SV=2
CDK1_SCHPO P04551 Cyclin-dependent kinase 1 OS=Schizosaccharomyces pombe (strain 972 / ATCC 24843) GN=cdc2 PE=1 SV=1
CDKL2_MACFA Q4R7T5 Cyclin-dependent kinase-like 2 OS=Macaca fascicularis GN=CDKL2 PE=2 SV=1
CIPK2_ORYSJ Q7X996 CBL-interacting protein kinase 2 OS=Oryza sativa subsp. japonica GN=CIPK2 PE=2 SV=1
PTK7_HUMAN Q13308 Inactive tyrosine-protein kinase 7 OS=Homo sapiens GN=PTK7 PE=1 SV=2
KPCT_RAT Q9WTQ0 Protein kinase C theta type OS=Rattus norvegicus GN=Prkcq PE=1 SV=2
HOG1_CANGA Q6FIU2 Mitogen-activated protein kinase HOG1 OS=Candida glabrata (strain ATCC 2001 / CBS 138 / JCM 3761 / NBRC 0622 / NRRL Y-65) GN=HOG1 PE=3 SV=1
NEK2_ORYSJ Q2QMH1 Serine/threonine-protein kinase Nek2 OS=Oryza sativa subsp. japonica GN=NEK2 PE=2 SV=1
CIPKA_ARATH Q9C562 CBL-interacting serine/threonine-protein kinase 10 OS=Arabidopsis thaliana GN=CIPK10 PE=1 SV=1
CIPKE_ORYSJ Q2QYM3 CBL-interacting protein kinase 14 OS=Oryza sativa subsp. japonica GN=CIPK14 PE=2 SV=1
STK10_XENTR Q0IHQ8 Serine/threonine-protein kinase 10 OS=Xenopus tropicalis GN=stk10 PE=2 SV=1
CDS1_SCHPO Q09170 Serine/threonine-protein kinase cds1 OS=Schizosaccharomyces pombe (strain 972 / ATCC 24843) GN=cds1 PE=1 SV=2
NRC2_NEUCR O42626 Serine/threonine-protein kinase nrc-2 OS=Neurospora crassa (strain ATCC 24698 / 74-OR23-1A / CBS 708.71 / DSM 1257 / FGSC 987) GN=nrc-2 PE=3 SV=1
M313B_XENLA A7J1T0 Mitogen-activated protein kinase kinase kinase 13-B OS=Xenopus laevis GN=map3k13-b PE=2 SV=1
Y7165_DICDI Q76P07 Probable serine/threonine-protein kinase DDB_G0277165 OS=Dictyostelium discoideum GN=DDB_G0277165 PE=3 SV=1
STK10_RAT E9PTG8 Serine/threonine-protein kinase 10 OS=Rattus norvegicus GN=Stk10 PE=3 SV=1
JAK3_RAT Q63272 Tyrosine-protein kinase JAK3 OS=Rattus norvegicus GN=Jak3 PE=2 SV=1
JAK2_RAT Q62689 Tyrosine-protein kinase JAK2 OS=Rattus norvegicus GN=Jak2 PE=2 SV=1
HOG1_YEAST P32485 Mitogen-activated protein kinase HOG1 OS=Saccharomyces cerevisiae (strain ATCC 204508 / S288c) GN=HOG1 PE=1 SV=2
NEK5_ORYSJ Q94CU5 Serine/threonine-protein kinase Nek5 OS=Oryza sativa subsp. japonica GN=NEK5 PE=2 SV=1
CDKG2_ORYSJ Q7XUF4 Cyclin-dependent kinase G-2 OS=Oryza sativa subsp. japonica GN=CDKG-2 PE=2 SV=2
KIN82_YEAST P25341 Serine/threonine-protein kinase KIN82 OS=Saccharomyces cerevisiae (strain ATCC 204508 / S288c) GN=KIN82 PE=1 SV=3
CDK7_DICDI P54685 Cyclin-dependent kinase 7 OS=Dictyostelium discoideum GN=cdk7 PE=2 SV=2
MYO3A_MOUSE Q8K3H5 Myosin-IIIa OS=Mus musculus GN=Myo3a PE=2 SV=1
STK10_XENLA B7ZR30 Serine/threonine-protein kinase 10-A OS=Xenopus laevis GN=stk10-a PE=1 SV=1
Y9963_DICDI Q55A09 Probable serine/threonine-protein kinase DDB_G0272254 OS=Dictyostelium discoideum GN=DDB_G0272254 PE=3 SV=1
AAPK2_CAEEL Q95ZQ4 5'-AMP-activated protein kinase catalytic subunit alpha-2 OS=Caenorhabditis elegans GN=aak-2 PE=1 SV=2
PLK4_MOUSE Q64702 Serine/threonine-protein kinase PLK4 OS=Mus musculus GN=Plk4 PE=1 SV=2
MELK_HUMAN Q14680 Maternal embryonic leucine zipper kinase OS=Homo sapiens GN=MELK PE=1 SV=3
CDK13_HUMAN Q14004 Cyclin-dependent kinase 13 OS=Homo sapiens GN=CDK13 PE=1 SV=2
PSK1_SCHPO Q12706 Serine/threonine-protein kinase psk1 OS=Schizosaccharomyces pombe (strain 972 / ATCC 24843) GN=psk1 PE=2 SV=1
M3K13_MOUSE Q1HKZ5 Mitogen-activated protein kinase kinase kinase 13 OS=Mus musculus GN=Map3k13 PE=2 SV=1
HOG1_DEBHA Q9UV50 Mitogen-activated protein kinase HOG1 OS=Debaryomyces hansenii (strain ATCC 36239 / CBS 767 / JCM 1990 / NBRC 0083 / IGC 2968) GN=HOG1 PE=1 SV=3
M3K13_HUMAN O43283 Mitogen-activated protein kinase kinase kinase 13 OS=Homo sapiens GN=MAP3K13 PE=1 SV=1
DRKC_DICDI Q54TA1 Probable serine/threonine-protein kinase drkC OS=Dictyostelium discoideum GN=drkC PE=3 SV=1
CDK10_DICDI Q55GS4 Probable cyclin-dependent kinase 10 OS=Dictyostelium discoideum GN=cdk10 PE=2 SV=1
CDKL5_HUMAN O76039 Cyclin-dependent kinase-like 5 OS=Homo sapiens GN=CDKL5 PE=1 SV=1
YPK1_YEAST P12688 Serine/threonine-protein kinase YPK1 OS=Saccharomyces cerevisiae (strain ATCC 204508 / S288c) GN=YPK1 PE=1 SV=2
NEK3_ORYSJ Q6ZEZ5 Serine/threonine-protein kinase Nek3 OS=Oryza sativa subsp. japonica GN=NEK3 PE=2 SV=1
CIPK1_ARATH Q8RWC9 CBL-interacting serine/threonine-protein kinase 1 OS=Arabidopsis thaliana GN=CIPK1 PE=1 SV=2
MRKC_DICDI Q54TA3 Probable serine/threonine-protein kinase MARK-C OS=Dictyostelium discoideum GN=mrkC PE=3 SV=1
CIPKV_ORYSJ Q6X4A2 CBL-interacting protein kinase 31 OS=Oryza sativa subsp. japonica GN=CIPK31 PE=1 SV=1
HOG1_SCHPO Q09892 Mitogen-activated protein kinase sty1 OS=Schizosaccharomyces pombe (strain 972 / ATCC 24843) GN=sty1 PE=1 SV=1
TYK2_HUMAN P29597 Non-receptor tyrosine-protein kinase TYK2 OS=Homo sapiens GN=TYK2 PE=1 SV=3
DRKA_DICDI Q54H46 Probable serine/threonine-protein kinase drkA OS=Dictyostelium discoideum GN=drkA PE=3 SV=1
M3K6_MOUSE Q9WTR2 Mitogen-activated protein kinase kinase kinase 6 OS=Mus musculus GN=Map3k6 PE=1 SV=4
CIPKO_ORYSJ Q69Q47 CBL-interacting protein kinase 24 OS=Oryza sativa subsp. japonica GN=CIPK24 PE=1 SV=1
CIPKJ_ORYSJ Q68Y49 CBL-interacting protein kinase 19 OS=Oryza sativa subsp. japonica GN=CIPK19 PE=1 SV=1
IPL1_DEBHA Q6BVA0 Spindle assembly checkpoint kinase OS=Debaryomyces hansenii (strain ATCC 36239 / CBS 767 / JCM 1990 / NBRC 0083 / IGC 2968) GN=IPL1 PE=3 SV=2
BRSK1_HUMAN Q8TDC3 Serine/threonine-protein kinase BRSK1 OS=Homo sapiens GN=BRSK1 PE=1 SV=2
FHKC_DICDI P34101 Probable serine/threonine-protein kinase fhkC OS=Dictyostelium discoideum GN=fhkC PE=3 SV=2
CDK4_PIG P79432 Cyclin-dependent kinase 4 OS=Sus scrofa GN=CDK4 PE=3 SV=1
HOG1_CANAL Q92207 Mitogen-activated protein kinase HOG1 OS=Candida albicans (strain SC5314 / ATCC MYA-2876) GN=HOG1 PE=1 SV=2
CIPKS_ORYSJ A3B529 CBL-interacting protein kinase 28 OS=Oryza sativa subsp. japonica GN=CIPK28 PE=2 SV=2
SIK3_MOUSE Q6P4S6 Serine/threonine-protein kinase SIK3 OS=Mus musculus GN=Sik3 PE=1 SV=3
HOG1_BLAAD Q702W0 Mitogen-activated protein kinase hog1 OS=Blastobotrys adeninivorans GN=hog1 PE=1 SV=1
CDK4_XENLA Q91727 Cyclin-dependent kinase 4 OS=Xenopus laevis GN=cdk4 PE=2 SV=1
CIPKI_ARATH Q9LP51 CBL-interacting serine/threonine-protein kinase 18 OS=Arabidopsis thaliana GN=CIPK18 PE=1 SV=1
HOG1_ASHGO Q750A9 Mitogen-activated protein kinase HOG1 OS=Ashbya gossypii (strain ATCC 10895 / CBS 109.51 / FGSC 9923 / NRRL Y-1056) GN=HOG1 PE=3 SV=2
PKN1_THETN Q8R9T6 Probable serine/threonine-protein kinase Sps1 OS=Thermoanaerobacter tengcongensis (strain DSM 15242 / JCM 11007 / NBRC 100824 / MB4) GN=sps1 PE=3 SV=1
CIPKJ_ARATH Q9FJ55 CBL-interacting serine/threonine-protein kinase 19 OS=Arabidopsis thaliana GN=CIPK19 PE=2 SV=1
NEK2_MOUSE O35942 Serine/threonine-protein kinase Nek2 OS=Mus musculus GN=Nek2 PE=1 SV=2
CIPKO_ARATH Q9LDI3 CBL-interacting serine/threonine-protein kinase 24 OS=Arabidopsis thaliana GN=CIPK24 PE=1 SV=1
CDKL3_HUMAN Q8IVW4 Cyclin-dependent kinase-like 3 OS=Homo sapiens GN=CDKL3 PE=2 SV=1
CDK12_AILME D2H526 Cyclin-dependent kinase 12 OS=Ailuropoda melanoleuca GN=CDK12 PE=3 SV=1
PLK4_NEMVE A7SNN5 Serine/threonine-protein kinase PLK4 OS=Nematostella vectensis GN=v1g246408 PE=3 SV=1
MK12_MOUSE O08911 Mitogen-activated protein kinase 12 OS=Mus musculus GN=Mapk12 PE=1 SV=1
CIPKR_ORYSJ Q6ERS0 Putative CBL-interacting protein kinase 27 OS=Oryza sativa subsp. japonica GN=CIPK27 PE=3 SV=1
JAK1_DANRE O12990 Tyrosine-protein kinase JAK1 OS=Danio rerio GN=jak1 PE=1 SV=1
CDK1_CAEEL P34556 Cyclin-dependent kinase 1 OS=Caenorhabditis elegans GN=cdk-1 PE=1 SV=1
HOG1_CHAGB Q2H332 Mitogen-activated protein kinase HOG1 OS=Chaetomium globosum (strain ATCC 6205 / CBS 148.51 / DSM 1962 / NBRC 6347 / NRRL 1970) GN=HOG1 PE=3 SV=1
PLK4_BOVIN A2VDZ4 Serine/threonine-protein kinase PLK4 OS=Bos taurus GN=PLK4 PE=2 SV=1
CLA4_YEAST P48562 Serine/threonine-protein kinase CLA4 OS=Saccharomyces cerevisiae (strain ATCC 204508 / S288c) GN=CLA4 PE=1 SV=1
HOG1_ZYGRC O93982 Mitogen-activated protein kinase HOG1 OS=Zygosaccharomyces rouxii (strain ATCC 2623 / CBS 732 / NBRC 1130 / NCYC 568 / NRRL Y-229) GN=HOG1 PE=3 SV=2
CIPKL_ARATH Q94CG0 CBL-interacting serine/threonine-protein kinase 21 OS=Arabidopsis thaliana GN=CIPK21 PE=1 SV=1
CC2H1_TRYCO P54664 Cell division control protein 2 homolog 1 OS=Trypanosoma congolense GN=CRK1 PE=3 SV=1
IPL1_CANGA Q6FV07 Spindle assembly checkpoint kinase OS=Candida glabrata (strain ATCC 2001 / CBS 138 / JCM 3761 / NBRC 0622 / NRRL Y-65) GN=IPL1 PE=3 SV=1
M3K5_MOUSE O35099 Mitogen-activated protein kinase kinase kinase 5 OS=Mus musculus GN=Map3k5 PE=1 SV=3
MPK3_ARATH Q39023 Mitogen-activated protein kinase 3 OS=Arabidopsis thaliana GN=MPK3 PE=1 SV=2
RAD53_YEAST P22216 Serine/threonine-protein kinase RAD53 OS=Saccharomyces cerevisiae (strain ATCC 204508 / S288c) GN=RAD53 PE=1 SV=1
NEK2_HUMAN P51955 Serine/threonine-protein kinase Nek2 OS=Homo sapiens GN=NEK2 PE=1 SV=1
AMPKA_DICDI Q54YF2 5'-AMP-activated serine/threonine-protein kinase catalytic subunit alpha OS=Dictyostelium discoideum GN=snfA PE=2 SV=1
STE20_YARLI Q6C3D7 Serine/threonine-protein kinase STE20 OS=Yarrowia lipolytica (strain CLIB 122 / E 150) GN=STE20 PE=3 SV=1
M3K12_RAT Q63796 Mitogen-activated protein kinase kinase kinase 12 OS=Rattus norvegicus GN=Map3k12 PE=1 SV=1
AURKB_MOUSE O70126 Aurora kinase B OS=Mus musculus GN=Aurkb PE=1 SV=2
MYO3A_HUMAN Q8NEV4 Myosin-IIIa OS=Homo sapiens GN=MYO3A PE=1 SV=2
CDKD1_ORYSJ P29620 Cyclin-dependent kinase D-1 OS=Oryza sativa subsp. japonica GN=CDKD-1 PE=1 SV=1
NEK3_ARATH Q8RX66 Serine/threonine-protein kinase Nek3 OS=Arabidopsis thaliana GN=NEK3 PE=2 SV=1
PLK5_MOUSE Q4FZD7 Inactive serine/threonine-protein kinase PLK5 OS=Mus musculus GN=Plk5 PE=1 SV=1
CIPKQ_ARATH Q84VQ3 CBL-interacting serine/threonine-protein kinase 26 OS=Arabidopsis thaliana GN=CIPK26 PE=2 SV=2
FPK1_YEAST P53739 Flippase kinase 1 OS=Saccharomyces cerevisiae (strain ATCC 204508 / S288c) GN=FPK1 PE=1 SV=1
PLK4_HUMAN O00444 Serine/threonine-protein kinase PLK4 OS=Homo sapiens GN=PLK4 PE=1 SV=3
CDK1_CANAL P43063 Cyclin-dependent kinase 1 OS=Candida albicans (strain SC5314 / ATCC MYA-2876) GN=CDC28 PE=2 SV=1
HOG1_YARLI Q6C4M9 Mitogen-activated protein kinase HOG1 OS=Yarrowia lipolytica (strain CLIB 122 / E 150) GN=HOG1 PE=3 SV=1
NEK4_ORYSJ Q60DG4 Serine/threonine-protein kinase Nek4 OS=Oryza sativa subsp. japonica GN=NEK4 PE=2 SV=1
KPC2_APLCA Q16975 Calcium-independent protein kinase C OS=Aplysia californica GN=PRKC2 PE=1 SV=1
CDK7_XENLA P20911 Cyclin-dependent kinase 7 OS=Xenopus laevis GN=cdk7 PE=1 SV=1
CDC2B_ANTMA Q38773 Cell division control protein 2 homolog B (Fragment) OS=Antirrhinum majus GN=CDC2B PE=2 SV=1
PTK7_CHICK Q91048 Inactive tyrosine-protein kinase 7 OS=Gallus gallus GN=PTK7 PE=2 SV=1
AUR1_ARATH Q9M077 Serine/threonine-protein kinase Aurora-1 OS=Arabidopsis thaliana GN=AUR1 PE=1 SV=1
KC2D2_DANRE Q6DGS3 Calcium/calmodulin-dependent protein kinase type II delta 2 chain OS=Danio rerio GN=camk2d2 PE=2 SV=2
STE11_YEAS7 A7A1P0 Serine/threonine-protein kinase STE11 OS=Saccharomyces cerevisiae (strain YJM789) GN=STE11 PE=3 SV=1
CDKE1_ORYSJ Q336M2 Cyclin-dependent kinase E-1 OS=Oryza sativa subsp. japonica GN=CDKE-1 PE=2 SV=2
HUNK_MOUSE O88866 Hormonally up-regulated neu tumor-associated kinase OS=Mus musculus GN=Hunk PE=2 SV=1
MKH1_SCHPO Q10407 MAP kinase kinase kinase mkh1 OS=Schizosaccharomyces pombe (strain 972 / ATCC 24843) GN=mkh1 PE=2 SV=1
KCC2A_PONAB Q5RCC4 Calcium/calmodulin-dependent protein kinase type II subunit alpha OS=Pongo abelii GN=CAMK2A PE=2 SV=2
HOG1_CRYNH Q56R42 Mitogen-activated protein kinase HOG1 OS=Cryptococcus neoformans var. grubii serotype A (strain H99 / ATCC 208821 / CBS 10515 / FGSC 9487) GN=HOG1 PE=1 SV=1
SMKX_MOUSE Q8C0X8 Sperm motility kinase X OS=Mus musculus PE=2 SV=1
CDK1_AJECA P54119 Cyclin-dependent kinase 1 OS=Ajellomyces capsulatus GN=CDC2 PE=3 SV=1
MYO3B_HUMAN Q8WXR4 Myosin-IIIb OS=Homo sapiens GN=MYO3B PE=2 SV=4
STK10_BOVIN E1BK52 Serine/threonine-protein kinase 10 OS=Bos taurus GN=STK10 PE=3 SV=3
PLK4_DROPS Q2LYK3 Serine/threonine-protein kinase PLK4 OS=Drosophila pseudoobscura pseudoobscura GN=SAK PE=3 SV=1
NEK1_ORYSJ Q10GB1 Serine/threonine-protein kinase Nek1 OS=Oryza sativa subsp. japonica GN=NEK1 PE=2 SV=1
PLK4_DROME O97143 Serine/threonine-protein kinase PLK4 OS=Drosophila melanogaster GN=SAK PE=1 SV=1
KPCE_MOUSE P16054 Protein kinase C epsilon type OS=Mus musculus GN=Prkce PE=1 SV=1
CC2H1_TRYBB P38973 Cell division control protein 2 homolog 1 OS=Trypanosoma brucei brucei GN=CRK1 PE=3 SV=1
M3K6_HUMAN O95382 Mitogen-activated protein kinase kinase kinase 6 OS=Homo sapiens GN=MAP3K6 PE=1 SV=3
MK13_BOVIN Q3T0N5 Mitogen-activated protein kinase 13 OS=Bos taurus GN=MAPK13 PE=2 SV=1
MPK14_ORYSJ Q75KK8 Mitogen-activated protein kinase 14 OS=Oryza sativa subsp. japonica GN=MPK14 PE=2 SV=1
CDKL3_MOUSE Q8BLF2 Cyclin-dependent kinase-like 3 OS=Mus musculus GN=Cdkl3 PE=2 SV=2
CIPKX_ORYSJ Q2RAX3 CBL-interacting protein kinase 33 OS=Oryza sativa subsp. japonica GN=CIPK33 PE=2 SV=1
MARK1_MOUSE Q8VHJ5 Serine/threonine-protein kinase MARK1 OS=Mus musculus GN=Mark1 PE=1 SV=2
PLK4_DROWI B4MXR8 Serine/threonine-protein kinase PLK4 OS=Drosophila willistoni GN=SAK PE=3 SV=1
SCK1_SCHPO P50530 Serine/threonine-protein kinase sck1 OS=Schizosaccharomyces pombe (strain 972 / ATCC 24843) GN=sck1 PE=1 SV=2
SRK1_SCHPO O94547 Serine/threonine-protein kinase srk1 OS=Schizosaccharomyces pombe (strain 972 / ATCC 24843) GN=srk1 PE=1 SV=1
KCC2B_HUMAN Q13554 Calcium/calmodulin-dependent protein kinase type II subunit beta OS=Homo sapiens GN=CAMK2B PE=1 SV=3
MPK4_ARATH Q39024 Mitogen-activated protein kinase 4 OS=Arabidopsis thaliana GN=MPK4 PE=1 SV=2
CIPKK_ORYSJ Q60EY8 CBL-interacting protein kinase 20 OS=Oryza sativa subsp. japonica GN=CIPK20 PE=2 SV=1
KPCL_RAT Q64617 Protein kinase C eta type OS=Rattus norvegicus GN=Prkch PE=2 SV=1
EGFR_DROME P04412 Epidermal growth factor receptor OS=Drosophila melanogaster GN=Egfr PE=1 SV=3
TAOK1_RAT O88664 Serine/threonine-protein kinase TAO1 OS=Rattus norvegicus GN=Taok1 PE=1 SV=1
EDR1_ARATH Q9FPR3 Serine/threonine-protein kinase EDR1 OS=Arabidopsis thaliana GN=EDR1 PE=1 SV=1
MPK1_ORYSJ Q84UI5 Mitogen-activated protein kinase 1 OS=Oryza sativa subsp. japonica GN=MPK1 PE=1 SV=1
M3K15_MOUSE A2AQW0 Mitogen-activated protein kinase kinase kinase 15 OS=Mus musculus GN=Map3k15 PE=3 SV=1
CIPKG_ORYSJ Q6ERS4 CBL-interacting protein kinase 16 OS=Oryza sativa subsp. japonica GN=CIPK16 PE=2 SV=1
PDPK1_ARATH Q9XF67 3-phosphoinositide-dependent protein kinase 1 OS=Arabidopsis thaliana GN=PDPK1 PE=1 SV=1
M2K1_ORYSJ Q5QN75 Mitogen-activated protein kinase kinase 1 OS=Oryza sativa subsp. japonica GN=MEK1 PE=1 SV=1
KPSH1_BOVIN Q0V7M1 Serine/threonine-protein kinase H1 OS=Bos taurus GN=PSKH1 PE=2 SV=1
CSF12_TAKRU Q8UVR8 Macrophage colony-stimulating factor 1 receptor 2 OS=Takifugu rubripes GN=csf1r2 PE=3 SV=1
ROR2_MOUSE Q9Z138 Tyrosine-protein kinase transmembrane receptor ROR2 OS=Mus musculus GN=Ror2 PE=1 SV=2
KSG1_SCHPO Q12701 Serine/threonine-protein kinase ksg1 OS=Schizosaccharomyces pombe (strain 972 / ATCC 24843) GN=ksg1 PE=1 SV=2
M3K10_HUMAN Q02779 Mitogen-activated protein kinase kinase kinase 10 OS=Homo sapiens GN=MAP3K10 PE=1 SV=3
M3KSL_DROME Q95UN8 Mitogen-activated protein kinase kinase kinase OS=Drosophila melanogaster GN=slpr PE=1 SV=1
M3K15_HUMAN Q6ZN16 Mitogen-activated protein kinase kinase kinase 15 OS=Homo sapiens GN=MAP3K15 PE=1 SV=2
SAD1_CAEEL Q19469 Serine/threonine kinase SAD-1 OS=Caenorhabditis elegans GN=sad-1 PE=1 SV=2
M4K4_HUMAN O95819 Mitogen-activated protein kinase kinase kinase kinase 4 OS=Homo sapiens GN=MAP4K4 PE=1 SV=2
MYO3B_MOUSE Q1EG27 Myosin-IIIb OS=Mus musculus GN=Myo3b PE=2 SV=2
SCH9_YEAST P11792 Serine/threonine-protein kinase SCH9 OS=Saccharomyces cerevisiae (strain ATCC 204508 / S288c) GN=SCH9 PE=1 SV=3
CDKD3_ARATH Q9LMT0 Cyclin-dependent kinase D-3 OS=Arabidopsis thaliana GN=CDKD-3 PE=1 SV=1
CRK1_LEIME Q06309 Cell division protein kinase 2 homolog CRK1 OS=Leishmania mexicana GN=CRK1 PE=2 SV=1
PLK3_RAT Q9R011 Serine/threonine-protein kinase PLK3 OS=Rattus norvegicus GN=Plk3 PE=1 SV=2
CIPK9_ARATH Q9MAM1 CBL-interacting serine/threonine-protein kinase 9 OS=Arabidopsis thaliana GN=CIPK9 PE=1 SV=2
CIPKH_ORYSJ Q75L42 CBL-interacting protein kinase 17 OS=Oryza sativa subsp. japonica GN=CIPK17 PE=2 SV=1
CC2H2_TRYBB P54665 Cell division control protein 2 homolog 2 OS=Trypanosoma brucei brucei GN=CRK2 PE=3 SV=1
NEK11_HUMAN Q8NG66 Serine/threonine-protein kinase Nek11 OS=Homo sapiens GN=NEK11 PE=1 SV=2
CDKE1_ARATH Q84TI6 Cyclin-dependent kinase E-1 OS=Arabidopsis thaliana GN=CDKE-1 PE=1 SV=2
CIPK3_ARATH Q2V452 CBL-interacting serine/threonine-protein kinase 3 OS=Arabidopsis thaliana GN=CIPK3 PE=1 SV=2
VAB1_CAEEL O61460 Ephrin receptor 1 OS=Caenorhabditis elegans GN=vab-1 PE=1 SV=1
CDK16_HUMAN Q00536 Cyclin-dependent kinase 16 OS=Homo sapiens GN=CDK16 PE=1 SV=1
BRSK2_HUMAN Q8IWQ3 Serine/threonine-protein kinase BRSK2 OS=Homo sapiens GN=BRSK2 PE=1 SV=3
NEK3_DICDI Q86I06 Probable serine/threonine-protein kinase nek3 OS=Dictyostelium discoideum GN=nek3 PE=3 SV=1
MPK16_ARATH Q8W4J2 Mitogen-activated protein kinase 16 OS=Arabidopsis thaliana GN=MPK16 PE=2 SV=2
Y2350_DICDI Q54DC8 Probable serine/threonine-protein kinase DDB_G0292350 OS=Dictyostelium discoideum GN=DDB_G0292350 PE=3 SV=1
NTF4_TOBAC Q40532 Mitogen-activated protein kinase homolog NTF4 OS=Nicotiana tabacum GN=NTF4 PE=2 SV=1
AURKB_DANRE Q6NW76 Aurora kinase B OS=Danio rerio GN=aurkb PE=2 SV=1
MPK6_ORYSJ Q336X9 Mitogen-activated protein kinase 6 OS=Oryza sativa subsp. japonica GN=MPK6 PE=2 SV=1
PLK4_AEDAE Q16W24 Serine/threonine-protein kinase PLK4 OS=Aedes aegypti GN=SAK PE=3 SV=1
PAKE_DICDI Q54B33 Serine/threonine-protein kinase pakE OS=Dictyostelium discoideum GN=pakE PE=3 SV=1
MK12_DANRE O42376 Mitogen-activated protein kinase 12 OS=Danio rerio GN=mapk12 PE=2 SV=1
Y823_ENCCU Q8SRF5 Probable cell division protein kinase ECU08_0230 OS=Encephalitozoon cuniculi (strain GB-M1) GN=ECU08_0230 PE=3 SV=1
JAK3_HUMAN P52333 Tyrosine-protein kinase JAK3 OS=Homo sapiens GN=JAK3 PE=1 SV=2
AAPK1_CAEEL P45894 5'-AMP-activated protein kinase catalytic subunit alpha-1 OS=Caenorhabditis elegans GN=aak-1 PE=2 SV=2
CDKG1_ORYSJ Q6K5F8 Cyclin-dependent kinase G-1 OS=Oryza sativa subsp. japonica GN=CDKG-1 PE=2 SV=1
MK14B_DROME O61443 Mitogen-activated protein kinase 14B OS=Drosophila melanogaster GN=p38b PE=1 SV=1
Y8078_DICDI Q55FJ6 Probable serine/threonine-protein kinase DDB_G0268078 OS=Dictyostelium discoideum GN=DDB_G0268078 PE=3 SV=1
MKK1_YEAST P32490 MAP kinase kinase MKK1/SSP32 OS=Saccharomyces cerevisiae (strain ATCC 204508 / S288c) GN=MKK1 PE=1 SV=1
MKCC_DICDI Q54JQ1 Probable serine/threonine-protein kinase mkcC OS=Dictyostelium discoideum GN=mkcC PE=3 SV=1
ATG1_DICDI Q86CS2 Serine/threonine-protein kinase atg1 OS=Dictyostelium discoideum GN=atg1 PE=3 SV=1
CIPKL_ORYSJ Q0D4B2 CBL-interacting protein kinase 21 OS=Oryza sativa subsp. japonica GN=CIPK21 PE=2 SV=2
CHK2_MOUSE Q9Z265 Serine/threonine-protein kinase Chk2 OS=Mus musculus GN=Chek2 PE=1 SV=1
PLK4_DROAN B3M6I4 Serine/threonine-protein kinase PLK4 OS=Drosophila ananassae GN=SAK PE=3 SV=1
BRSK2_RAT D3ZML2 Serine/threonine-protein kinase BRSK2 OS=Rattus norvegicus GN=Brsk2 PE=2 SV=1
SHKC_DICDI Q54Y55 Dual specificity protein kinase shkC OS=Dictyostelium discoideum GN=shkC PE=3 SV=1
MPK10_ARATH Q9M1Z5 Mitogen-activated protein kinase 10 OS=Arabidopsis thaliana GN=MPK10 PE=1 SV=1
MPK6_ARATH Q39026 Mitogen-activated protein kinase 6 OS=Arabidopsis thaliana GN=MPK6 PE=1 SV=1
YPK2_YEAST P18961 Serine/threonine-protein kinase YPK2/YKR2 OS=Saccharomyces cerevisiae (strain ATCC 204508 / S288c) GN=YPK2 PE=1 SV=1
CSF11_TAKRU P79750 Macrophage colony-stimulating factor 1 receptor 1 OS=Takifugu rubripes GN=csf1r1 PE=3 SV=1
MPKC_ASPOR Q2U469 Mitogen-activated protein kinase mpkC OS=Aspergillus oryzae (strain ATCC 42149 / RIB 40) GN=mpkC PE=3 SV=2
CIPK8_ORYSJ Q5JLD8 CBL-interacting protein kinase 8 OS=Oryza sativa subsp. japonica GN=CIPK8 PE=2 SV=1
KCC4_HUMAN Q16566 Calcium/calmodulin-dependent protein kinase type IV OS=Homo sapiens GN=CAMK4 PE=1 SV=1
CDK17_HUMAN Q00537 Cyclin-dependent kinase 17 OS=Homo sapiens GN=CDK17 PE=1 SV=2
M3KL4_MOUSE Q8VDG6 Mitogen-activated protein kinase kinase kinase MLK4 OS=Mus musculus GN=Mlk4 PE=2 SV=2
KCC1_YEAST P27466 Calcium/calmodulin-dependent protein kinase I OS=Saccharomyces cerevisiae (strain ATCC 204508 / S288c) GN=CMK1 PE=1 SV=2
KPCD_HUMAN Q05655 Protein kinase C delta type OS=Homo sapiens GN=PRKCD PE=1 SV=2
PKH1_YEAST Q03407 Serine/threonine-protein kinase PKH1 OS=Saccharomyces cerevisiae (strain ATCC 204508 / S288c) GN=PKH1 PE=1 SV=1
MPK5_ARATH Q39025 Mitogen-activated protein kinase 5 OS=Arabidopsis thaliana GN=MPK5 PE=2 SV=2
MPK5_ORYSJ Q10N20 Mitogen-activated protein kinase 5 OS=Oryza sativa subsp. japonica GN=MPK5 PE=1 SV=1
AKT2_CAEEL Q9XTG7 Serine/threonine-protein kinase akt-2 OS=Caenorhabditis elegans GN=akt-2 PE=1 SV=1
SAPK3_ORYSI A2ZAB5 Serine/threonine-protein kinase SAPK3 OS=Oryza sativa subsp. indica GN=SAPK3 PE=1 SV=2
NRKA_TRYBB Q08942 Putative serine/threonine-protein kinase A OS=Trypanosoma brucei brucei GN=NRKA PE=2 SV=1
KSYK_HUMAN P43405 Tyrosine-protein kinase SYK OS=Homo sapiens GN=SYK PE=1 SV=1
AUKBB_XENLA Q6GPL3 Aurora kinase B-B OS=Xenopus laevis GN=aurkb-b PE=2 SV=1
MAST2_MOUSE Q60592 Microtubule-associated serine/threonine-protein kinase 2 OS=Mus musculus GN=Mast2 PE=1 SV=1
KCC4_MOUSE P08414 Calcium/calmodulin-dependent protein kinase type IV OS=Mus musculus GN=Camk4 PE=1 SV=2
PEPK2_ARATH Q8W490 Serine/threonine-protein kinase PEPKR2 OS=Arabidopsis thaliana GN=PEPKR2 PE=2 SV=1
TAOK2_MOUSE Q6ZQ29 Serine/threonine-protein kinase TAO2 OS=Mus musculus GN=Taok2 PE=1 SV=3
M3K10_XENLA Q7T2V3 Mitogen-activated protein kinase kinase kinase 10 OS=Xenopus laevis GN=map3k10 PE=1 SV=1
KPSH1_DANRE Q501V0 Serine/threonine-protein kinase H1 homolog OS=Danio rerio GN=pskh1 PE=2 SV=2
FHKD_DICDI Q54MH0 Probable serine/threonine-protein kinase fhkD OS=Dictyostelium discoideum GN=fhkD PE=3 SV=1
SGK1_CAEBR A8XNJ6 Serine/threonine-protein kinase sgk-1 OS=Caenorhabditis briggsae GN=sgk-1 PE=3 SV=3
Y0670_DICDI Q54IF2 Probable serine/threonine-protein kinase DDB_G0288795 OS=Dictyostelium discoideum GN=DDB_G0288795 PE=2 SV=1
KCC4_RAT P13234 Calcium/calmodulin-dependent protein kinase type IV OS=Rattus norvegicus GN=Camk4 PE=1 SV=3
CDK1_YEAST P00546 Cyclin-dependent kinase 1 OS=Saccharomyces cerevisiae (strain ATCC 204508 / S288c) GN=CDC28 PE=1 SV=1
SMKW_MOUSE Q8C0V7 Sperm motility kinase W OS=Mus musculus GN=Gm4776 PE=2 SV=2
FUS3_YEAST P16892 Mitogen-activated protein kinase FUS3 OS=Saccharomyces cerevisiae (strain ATCC 204508 / S288c) GN=FUS3 PE=1 SV=2
MIG15_CAEEL Q23356 Serine/threonine-protein kinase mig-15 OS=Caenorhabditis elegans GN=mig-15 PE=2 SV=3
GIN4_YEAST Q12263 Serine/threonine-protein kinase GIN4 OS=Saccharomyces cerevisiae (strain ATCC 204508 / S288c) GN=GIN4 PE=1 SV=1
LET23_CAEEL P24348 Receptor tyrosine-protein kinase let-23 OS=Caenorhabditis elegans GN=let-23 PE=1 SV=3
GEFX_DICDI Q55EC7 RasGEF domain-containing serine/threonine-protein kinase X OS=Dictyostelium discoideum GN=gefX PE=2 SV=1
CHK2_HUMAN O96017 Serine/threonine-protein kinase Chk2 OS=Homo sapiens GN=CHEK2 PE=1 SV=1
MK14A_CYPCA Q90336 Mitogen-activated protein kinase 14A OS=Cyprinus carpio GN=mapk14a PE=1 SV=1
MAST2_HUMAN Q6P0Q8 Microtubule-associated serine/threonine-protein kinase 2 OS=Homo sapiens GN=MAST2 PE=1 SV=2
SAPK1_ORYSJ Q75LR7 Serine/threonine-protein kinase SAPK1 OS=Oryza sativa subsp. japonica GN=SAPK1 PE=1 SV=1
WIS1_SCHPO P33886 Protein kinase wis1 OS=Schizosaccharomyces pombe (strain 972 / ATCC 24843) GN=wis1 PE=1 SV=1
FUSED_DROME P23647 Serine/threonine-protein kinase fused OS=Drosophila melanogaster GN=fu PE=1 SV=2
JAK1_HUMAN P23458 Tyrosine-protein kinase JAK1 OS=Homo sapiens GN=JAK1 PE=1 SV=2
MK14_PANTR Q95NE7 Mitogen-activated protein kinase 14 OS=Pan troglodytes GN=MAPK14 PE=2 SV=3
MK03_RAT P21708 Mitogen-activated protein kinase 3 OS=Rattus norvegicus GN=Mapk3 PE=1 SV=5
LOK_DROME O61267 Ovarian-specific serine/threonine-protein kinase Lok OS=Drosophila melanogaster GN=lok PE=2 SV=1
KPC1_CAEEL P34722 Protein kinase C-like 1 OS=Caenorhabditis elegans GN=tpa-1 PE=2 SV=2
M3K7_DROME Q9V3Q6 Mitogen-activated protein kinase kinase kinase 7 OS=Drosophila melanogaster GN=Tak1 PE=2 SV=1
CIPKH_ARATH Q94C40 CBL-interacting serine/threonine-protein kinase 17 OS=Arabidopsis thaliana GN=CIPK17 PE=1 SV=1
DCLK_DROYA B4IT27 Serine/threonine-protein kinase GE16371 OS=Drosophila yakuba GN=GE16371 PE=3 SV=2
PKH2_YEAST Q12236 Serine/threonine-protein kinase PKH2 OS=Saccharomyces cerevisiae (strain ATCC 204508 / S288c) GN=PKH2 PE=1 SV=1
PHG2_DICDI Q54QQ1 Serine/threonine-protein kinase phg2 OS=Dictyostelium discoideum GN=phg2 PE=1 SV=1
CDK1_ENCCU Q8SR86 Cyclin-dependent kinase 1 OS=Encephalitozoon cuniculi (strain GB-M1) GN=CDC28 PE=3 SV=1
M3KL4_HUMAN Q5TCX8 Mitogen-activated protein kinase kinase kinase MLK4 OS=Homo sapiens GN=MLK4 PE=1 SV=1
SAPK2_ORYSI A2YNT8 Serine/threonine-protein kinase SAPK2 OS=Oryza sativa subsp. indica GN=SAPK2 PE=2 SV=2
HOG1_ZYGRO O59854 Mitogen-activated protein kinase HOG1 OS=Zygosaccharomyces rouxii GN=HOG1 PE=3 SV=1
KCC2_YEAST P22517 Calcium/calmodulin-dependent protein kinase II OS=Saccharomyces cerevisiae (strain ATCC 204508 / S288c) GN=CMK2 PE=1 SV=2
JAK1_CYPCA Q09178 Tyrosine-protein kinase JAK1 OS=Cyprinus carpio GN=jak1 PE=2 SV=1
SAPK6_ORYSJ Q6ZI44 Serine/threonine-protein kinase SAPK6 OS=Oryza sativa subsp. japonica GN=SAPK6 PE=2 SV=1
MKK2_YEAST P32491 MAP kinase kinase MKK2/SSP33 OS=Saccharomyces cerevisiae (strain ATCC 204508 / S288c) GN=MKK2 PE=1 SV=2
DLK1_CAEBR A8X775 Mitogen-activated protein kinase kinase kinase dlk-1 OS=Caenorhabditis briggsae GN=dlk-1 PE=3 SV=1
SRK2E_ARATH Q940H6 Serine/threonine-protein kinase SRK2E OS=Arabidopsis thaliana GN=SRK2E PE=1 SV=1
SAPKA_ORYSJ Q75H77 Serine/threonine-protein kinase SAPK10 OS=Oryza sativa subsp. japonica GN=SAPK10 PE=2 SV=1
Y1639_DICDI Q54UZ1 Probable serine/threonine-protein kinase DDB_G0280717 OS=Dictyostelium discoideum GN=DDB_G0280717 PE=3 SV=1
KSYK_RAT Q64725 Tyrosine-protein kinase SYK OS=Rattus norvegicus GN=Syk PE=1 SV=1
ERK1_DICDI P42525 Extracellular signal-regulated kinase 1 OS=Dictyostelium discoideum GN=erkA PE=2 SV=2
SIK3_DANRE Q6NSM8 Serine/threonine-protein kinase SIK3 homolog OS=Danio rerio GN=zgc:66101 PE=2 SV=1
ST32A_MOUSE Q8BGW6 Serine/threonine-protein kinase 32A OS=Mus musculus GN=Stk32a PE=2 SV=1
PPK23_SCHPO O60145 Serine/threonine-protein kinase ppk23 OS=Schizosaccharomyces pombe (strain 972 / ATCC 24843) GN=ppk23 PE=2 SV=1
YP150_YEAST Q12152 Putative serine/threonine-protein kinase YPL150W OS=Saccharomyces cerevisiae (strain ATCC 204508 / S288c) GN=YPL150W PE=1 SV=1
CDKC3_ORYSJ Q6ZAG3 Cyclin-dependent kinase C-3 OS=Oryza sativa subsp. japonica GN=CDKC-1 PE=2 SV=2
DCLK_DROER B3NKK1 Serine/threonine-protein kinase GG21441 OS=Drosophila erecta GN=GG21441 PE=3 SV=1
SPLB_DICDI P18161 Dual specificity protein kinase splB OS=Dictyostelium discoideum GN=splB PE=2 SV=2
CIPK6_ARATH O65554 CBL-interacting serine/threonine-protein kinase 6 OS=Arabidopsis thaliana GN=CIPK6 PE=1 SV=1
KPC1B_CAEEL P34885 Protein kinase C-like 1B OS=Caenorhabditis elegans GN=pkc-1 PE=2 SV=2
DAPK3_MOUSE O54784 Death-associated protein kinase 3 OS=Mus musculus GN=Dapk3 PE=1 SV=1
DCLK_DROME Q7PLI7 Serine/threonine-protein kinase CG17528 OS=Drosophila melanogaster GN=CG17528 PE=1 SV=1
MK01_XENLA P26696 Mitogen-activated protein kinase 1 OS=Xenopus laevis GN=mapk1 PE=1 SV=3
MAPK2_PNECA O42781 Mitogen-activated protein kinase 2 OS=Pneumocystis carinii GN=MKP2 PE=1 SV=1
PLO1_SCHPO P50528 Serine/threonine-protein kinase plo1 OS=Schizosaccharomyces pombe (strain 972 / ATCC 24843) GN=plo1 PE=1 SV=1
Y1461_ARATH Q9ZVM9 Probable serine/threonine-protein kinase At1g54610 OS=Arabidopsis thaliana GN=At1g54610 PE=1 SV=1
KS6A5_MOUSE Q8C050 Ribosomal protein S6 kinase alpha-5 OS=Mus musculus GN=Rps6ka5 PE=1 SV=2
Y0700_DICDI Q54L81 Probable serine/threonine-protein kinase DDB_G0286841 OS=Dictyostelium discoideum GN=DDB_G0286841 PE=3 SV=1
NTF6_TOBAC Q40531 Mitogen-activated protein kinase homolog NTF6 OS=Nicotiana tabacum GN=NTF6 PE=2 SV=1
DLK1_CAEEL O01700 Mitogen-activated protein kinase kinase kinase dlk-1 OS=Caenorhabditis elegans GN=dlk-1 PE=1 SV=4
PRKY_HUMAN O43930 Serine/threonine-protein kinase PRKY OS=Homo sapiens GN=PRKY PE=2 SV=1
KCC1_EMENI Q00771 Calcium/calmodulin-dependent protein kinase OS=Emericella nidulans (strain FGSC A4 / ATCC 38163 / CBS 112.46 / NRRL 194 / M139) GN=cmkA PE=2 SV=2
NEK11_MOUSE Q8C0Q4 Serine/threonine-protein kinase Nek11 OS=Mus musculus GN=Nek11 PE=2 SV=2
SAPK4_ORYSJ Q5N942 Serine/threonine-protein kinase SAPK4 OS=Oryza sativa subsp. japonica GN=SAPK4 PE=2 SV=2
KPC4_DROME P83099 Putative protein kinase C delta type homolog OS=Drosophila melanogaster GN=Pkcdelta PE=2 SV=3
SMK2A_MOUSE Q9QYZ6 Sperm motility kinase 2A OS=Mus musculus GN=Smok2a PE=2 SV=1
MAST4_HUMAN O15021 Microtubule-associated serine/threonine-protein kinase 4 OS=Homo sapiens GN=MAST4 PE=1 SV=3
KSS1_YEAST P14681 Mitogen-activated protein kinase KSS1 OS=Saccharomyces cerevisiae (strain ATCC 204508 / S288c) GN=KSS1 PE=1 SV=1
MAST3_HUMAN O60307 Microtubule-associated serine/threonine-protein kinase 3 OS=Homo sapiens GN=MAST3 PE=1 SV=2
KPCA_RAT P05696 Protein kinase C alpha type OS=Rattus norvegicus GN=Prkca PE=1 SV=3
MPK2_ARATH Q39022 Mitogen-activated protein kinase 2 OS=Arabidopsis thaliana GN=MPK2 PE=1 SV=2
CIPK3_ORYSJ Q8LIG4 CBL-interacting protein kinase 3 OS=Oryza sativa subsp. japonica GN=CIPK3 PE=2 SV=1
AURK_ASTPE D7UQM5 Aurora kinase OS=Asterina pectinifera GN=aur PE=1 SV=1
DCLK1_MOUSE Q9JLM8 Serine/threonine-protein kinase DCLK1 OS=Mus musculus GN=Dclk1 PE=1 SV=1
MPK8_ORYSJ Q5SN53 Mitogen-activated protein kinase 8 OS=Oryza sativa subsp. japonica GN=MPK8 PE=2 SV=2
CIPK4_ORYSJ Q2QMI0 CBL-interacting protein kinase 4 OS=Oryza sativa subsp. japonica GN=CIPK4 PE=2 SV=2
MPKC_ASPNC A2QN07 Mitogen-activated protein kinase mpkC OS=Aspergillus niger (strain CBS 513.88 / FGSC A1513) GN=mpkC PE=3 SV=1
MAST3_MOUSE Q3U214 Microtubule-associated serine/threonine-protein kinase 3 OS=Mus musculus GN=Mast3 PE=1 SV=3
ULK1_MOUSE O70405 Serine/threonine-protein kinase ULK1 OS=Mus musculus GN=Ulk1 PE=1 SV=1
SHKA_DICDI Q54RB7 Dual specificity protein kinase shkA OS=Dictyostelium discoideum GN=shkA PE=2 SV=1
MPK12_ARATH Q8GYQ5 Mitogen-activated protein kinase 12 OS=Arabidopsis thaliana GN=MPK12 PE=1 SV=1
MPK13_ARATH Q9LQQ9 Mitogen-activated protein kinase 13 OS=Arabidopsis thaliana GN=MPK13 PE=1 SV=1
MYLK3_HUMAN Q32MK0 Myosin light chain kinase 3 OS=Homo sapiens GN=MYLK3 PE=2 SV=3
CDPK7_ARATH Q38873 Calcium-dependent protein kinase 7 OS=Arabidopsis thaliana GN=CPK7 PE=1 SV=1
CIPKM_ORYSJ Q5KQF5 CBL-interacting protein kinase 22 OS=Oryza sativa subsp. japonica GN=CIPK22 PE=2 SV=1
HSL1_YEAST P34244 Probable serine/threonine-protein kinase HSL1 OS=Saccharomyces cerevisiae (strain ATCC 204508 / S288c) GN=HSL1 PE=1 SV=2
NEK9_XENLA Q7ZZC8 Serine/threonine-protein kinase Nek9 OS=Xenopus laevis GN=nek9 PE=2 SV=1
KKCC2_MOUSE Q8C078 Calcium/calmodulin-dependent protein kinase kinase 2 OS=Mus musculus GN=Camkk2 PE=1 SV=2
KPC2_DROME P13677 Protein kinase C, eye isozyme OS=Drosophila melanogaster GN=inaC PE=1 SV=1
PLK2_PONAB Q5R4L1 Serine/threonine-protein kinase PLK2 OS=Pongo abelii GN=PLK2 PE=3 SV=1
MAST4_MOUSE Q811L6 Microtubule-associated serine/threonine-protein kinase 4 OS=Mus musculus GN=Mast4 PE=1 SV=3
ULK2_MOUSE Q9QY01 Serine/threonine-protein kinase ULK2 OS=Mus musculus GN=Ulk2 PE=1 SV=1
CKB12_ARATH Q2V419 Cyclin-dependent kinase B1-2 OS=Arabidopsis thaliana GN=CDKB1-2 PE=1 SV=2
ATG1_PODAS Q3ZDQ4 Serine/threonine-protein kinase atg1 OS=Podospora anserina GN=ATG1 PE=2 SV=1
MMK2_MEDSA Q40353 Mitogen-activated protein kinase homolog MMK2 OS=Medicago sativa GN=MMK2 PE=2 SV=1
YPK3_YEAST P38070 AGC kinase YPK3 OS=Saccharomyces cerevisiae (strain ATCC 204508 / S288c) GN=YPK3 PE=1 SV=1
DAPK3_HUMAN O43293 Death-associated protein kinase 3 OS=Homo sapiens GN=DAPK3 PE=1 SV=1
MPK11_ARATH Q9LMM5 Mitogen-activated protein kinase 11 OS=Arabidopsis thaliana GN=MPK11 PE=1 SV=1
PPK21_SCHPO Q9Y7J6 Serine/threonine-protein kinase ppk21 OS=Schizosaccharomyces pombe (strain 972 / ATCC 24843) GN=ppk21 PE=1 SV=3
KPC1_APLCA Q16974 Calcium-dependent protein kinase C OS=Aplysia californica GN=PRKC1 PE=1 SV=2
MPKC_ASPCL A1CAF0 Mitogen-activated protein kinase mpkC OS=Aspergillus clavatus (strain ATCC 1007 / CBS 513.65 / DSM 816 / NCTC 3887 / NRRL 1) GN=mpkC PE=3 SV=1
TAOK2_XENLA Q6GPK9 Serine/threonine-protein kinase TAO2 OS=Xenopus laevis GN=taok2 PE=2 SV=1
CDC5_YEAST P32562 Cell cycle serine/threonine-protein kinase CDC5/MSD2 OS=Saccharomyces cerevisiae (strain ATCC 204508 / S288c) GN=CDC5 PE=1 SV=1
IPL1_ENCCU Q8SRL5 Probable spindle assembly checkpoint kinase homolog OS=Encephalitozoon cuniculi (strain GB-M1) GN=IPL1 PE=3 SV=1
BRAF_COTJA P34908 Serine/threonine-protein kinase B-raf OS=Coturnix coturnix japonica GN=BRAF PE=2 SV=1
DCLK_DROPS B5DK35 Serine/threonine-protein kinase GA29083 OS=Drosophila pseudoobscura pseudoobscura GN=GA29083 PE=3 SV=1
ROCK_CAEEL P92199 Rho-associated protein kinase let-502 OS=Caenorhabditis elegans GN=let-502 PE=1 SV=1
PPK22_SCHPO Q9USX7 Serine/threonine-protein kinase ppk22 OS=Schizosaccharomyces pombe (strain 972 / ATCC 24843) GN=ppk22 PE=1 SV=1
MPK7_ARATH Q39027 Mitogen-activated protein kinase 7 OS=Arabidopsis thaliana GN=MPK7 PE=2 SV=2
PCK2_SCHPO P36583 Protein kinase C-like 2 OS=Schizosaccharomyces pombe (strain 972 / ATCC 24843) GN=pck2 PE=1 SV=2
SKM1_YEAST Q12469 Serine/threonine-protein kinase SKM1 OS=Saccharomyces cerevisiae (strain ATCC 204508 / S288c) GN=SKM1 PE=1 SV=1
MAPK_PEA Q06060 Mitogen-activated protein kinase homolog D5 OS=Pisum sativum PE=2 SV=1
PLK2_CAEEL Q9N2L7 Serine/threonine-protein kinase plk-2 OS=Caenorhabditis elegans GN=plk-2 PE=2 SV=1
KCC4_YEAST P25389 Probable serine/threonine-protein kinase KCC4 OS=Saccharomyces cerevisiae (strain ATCC 204508 / S288c) GN=KCC4 PE=1 SV=3
M2K6_ARATH Q9FJV0 Mitogen-activated protein kinase kinase 6 OS=Arabidopsis thaliana GN=MKK6 PE=1 SV=1
MYLKE_DICDI Q54PB4 Probable myosin light chain kinase DDB_G0284661 OS=Dictyostelium discoideum GN=DDB_G0284661 PE=3 SV=1
CDPK_DAUCA P28582 Calcium-dependent protein kinase OS=Daucus carota PE=2 SV=2
PLK4_CULQU B0WAU8 Serine/threonine-protein kinase PLK4 OS=Culex quinquefasciatus GN=SAK PE=3 SV=1
KINX_DICDI Q23915 Probable serine/threonine-protein kinase kinX OS=Dictyostelium discoideum GN=kinX PE=3 SV=2
KIN29_CAEEL Q21017 Serine/threonine-protein kinase kin-29 OS=Caenorhabditis elegans GN=kin-29 PE=1 SV=2
WIS4_SCHPO O14299 MAP kinase kinase kinase wis4 OS=Schizosaccharomyces pombe (strain 972 / ATCC 24843) GN=wis4 PE=2 SV=1
MK13_PANTR Q9N272 Mitogen-activated protein kinase 13 OS=Pan troglodytes GN=MAPK13 PE=2 SV=1
ULK1_HUMAN O75385 Serine/threonine-protein kinase ULK1 OS=Homo sapiens GN=ULK1 PE=1 SV=2
SHKD_DICDI Q54U31 Dual specificity protein kinase shkD OS=Dictyostelium discoideum GN=shkD PE=3 SV=1
PRKC_BACSU O34507 Serine/threonine-protein kinase PrkC OS=Bacillus subtilis (strain 168) GN=prkC PE=1 SV=1
RCKA_DICDI Q54XQ2 RGS domain-containing serine/threonine-protein kinase A OS=Dictyostelium discoideum GN=rckA PE=1 SV=1
CKB21_ARATH Q8LF80 Cyclin-dependent kinase B2-1 OS=Arabidopsis thaliana GN=CDKB2-1 PE=1 SV=2
KPC1_DROME P05130 Protein kinase C, brain isozyme OS=Drosophila melanogaster GN=Pkc53E PE=2 SV=2
KPC2_CAEEL P90980 Protein kinase C-like 2 OS=Caenorhabditis elegans GN=pkc-2 PE=2 SV=2
MYLK3_RAT E9PT87 Myosin light chain kinase 3 OS=Rattus norvegicus GN=Mylk3 PE=1 SV=1
CPK1_CRYNB P0CP67 Mitogen-activated protein kinase CPK1 OS=Cryptococcus neoformans var. neoformans serotype D (strain B-3501A) GN=CPK1 PE=3 SV=1
FIN1_SCHPO O13839 G2-specific protein kinase fin1 OS=Schizosaccharomyces pombe (strain 972 / ATCC 24843) GN=fin1 PE=2 SV=1
KPC1_NEUCR P87253 Protein kinase C-like OS=Neurospora crassa (strain ATCC 24698 / 74-OR23-1A / CBS 708.71 / DSM 1257 / FGSC 987) GN=NCU06544 PE=3 SV=2
PLK1_MOUSE Q07832 Serine/threonine-protein kinase PLK1 OS=Mus musculus GN=Plk1 PE=1 SV=2
SRK2F_ARATH Q9SMQ4 Serine/threonine-protein kinase SRK2F OS=Arabidopsis thaliana GN=SRK2F PE=1 SV=1
ST32B_MOUSE Q9JJX8 Serine/threonine-protein kinase 32B OS=Mus musculus GN=Stk32b PE=2 SV=2
CDPK9_ARATH Q38868 Calcium-dependent protein kinase 9 OS=Arabidopsis thaliana GN=CPK9 PE=1 SV=1
Y9863_DICDI Q54TH6 Probable serine/threonine-protein kinase DDB_G0281745 OS=Dictyostelium discoideum GN=DDB_G0281745 PE=3 SV=1
DSOR1_DROME Q24324 Dual specificity mitogen-activated protein kinase kinase dSOR1 OS=Drosophila melanogaster GN=Dsor1 PE=2 SV=2
HUNK_XENTR B1WAS2 Hormonally up-regulated neu tumor-associated kinase homolog OS=Xenopus tropicalis GN=hunk PE=2 SV=1
NIMA_EMENI P11837 G2-specific protein kinase nimA OS=Emericella nidulans (strain FGSC A4 / ATCC 38163 / CBS 112.46 / NRRL 194 / M139) GN=nimA PE=1 SV=1
CDR1_SCHPO P07334 Mitosis inducer protein kinase cdr1 OS=Schizosaccharomyces pombe (strain 972 / ATCC 24843) GN=cdr1 PE=1 SV=3
PK4_DICDI P34103 Protein kinase 4 (Fragment) OS=Dictyostelium discoideum GN=pkgD PE=3 SV=2
KKCC2_HUMAN Q96RR4 Calcium/calmodulin-dependent protein kinase kinase 2 OS=Homo sapiens GN=CAMKK2 PE=1 SV=2
ATG1_NEUCR Q7RX99 Serine/threonine-protein kinase atg-1 OS=Neurospora crassa (strain ATCC 24698 / 74-OR23-1A / CBS 708.71 / DSM 1257 / FGSC 987) GN=atg-1 PE=3 SV=1
PHT1A_ORYSJ Q2QYY8 Phototropin-1A OS=Oryza sativa subsp. japonica GN=PHOT1A PE=1 SV=2
SRK2H_ARATH Q9FFP9 Serine/threonine-protein kinase SRK2H OS=Arabidopsis thaliana GN=SRK2H PE=1 SV=1
ROCK_CAEBR A8WVU9 Rho-associated protein kinase let-502 OS=Caenorhabditis briggsae GN=let-502 PE=3 SV=2
CDPK4_PLABA P62345 Calcium-dependent protein kinase 4 OS=Plasmodium berghei (strain Anka) GN=CPK4 PE=1 SV=2
MAPK_PETHY Q40884 Mitogen-activated protein kinase homolog 1 OS=Petunia hybrida GN=MEK1 PE=2 SV=1
PPK14_SCHPO Q09831 Serine/threonine-protein kinase ppk14 OS=Schizosaccharomyces pombe (strain 972 / ATCC 24843) GN=ppk14 PE=1 SV=1
MAST3_XENLA Q6AX33 Microtubule-associated serine/threonine-protein kinase 3 OS=Xenopus laevis GN=mast3 PE=2 SV=1
CDK20_DANRE A8WIP6 Cyclin-dependent kinase 20 OS=Danio rerio GN=cdk20 PE=2 SV=1
KPCD2_HUMAN Q9BZL6 Serine/threonine-protein kinase D2 OS=Homo sapiens GN=PRKD2 PE=1 SV=2
MPK3_ORYSJ Q6Z437 Mitogen-activated protein kinase 3 OS=Oryza sativa subsp. japonica GN=MPK3 PE=2 SV=1
CRK1_SCHPO Q12126 Serine/threonine-protein kinase crk1 OS=Schizosaccharomyces pombe (strain 972 / ATCC 24843) GN=crk1 PE=1 SV=1
CIPK7_ARATH Q9XIW0 CBL-interacting serine/threonine-protein kinase 7 OS=Arabidopsis thaliana GN=CIPK7 PE=1 SV=1
ROCK1_RAT Q63644 Rho-associated protein kinase 1 OS=Rattus norvegicus GN=Rock1 PE=1 SV=1
PYK3_DICDI Q54I36 Dual specificity protein kinase pyk3 OS=Dictyostelium discoideum GN=pyk3 PE=1 SV=1
CDK12_DROME Q9VP22 Cyclin-dependent kinase 12 OS=Drosophila melanogaster GN=Cdk12 PE=1 SV=1
TNK1_MOUSE Q99ML2 Non-receptor tyrosine-protein kinase TNK1 OS=Mus musculus GN=Tnk1 PE=1 SV=2
MYLK4_HUMAN Q86YV6 Myosin light chain kinase family member 4 OS=Homo sapiens GN=MYLK4 PE=1 SV=2
MKCD_DICDI Q8SSV3 Probable serine/threonine-protein kinase mkcD OS=Dictyostelium discoideum GN=mkcD PE=3 SV=1
KPCB_DANRE Q7SY24 Protein kinase C beta type OS=Danio rerio GN=prkcbb PE=2 SV=1
CDPK3_ARATH Q42479 Calcium-dependent protein kinase 3 OS=Arabidopsis thaliana GN=CPK3 PE=1 SV=1
ATG1_BOTFU Q6H9I1 Serine/threonine-protein kinase ATG1 OS=Botryotinia fuckeliana GN=atg1 PE=3 SV=1
PKH3_ASHGO Q753D9 Serine/threonine-protein kinase PKH3 OS=Ashbya gossypii (strain ATCC 10895 / CBS 109.51 / FGSC 9923 / NRRL Y-1056) GN=PKH3 PE=3 SV=1
CIPK7_ORYSJ Q75GK4 CBL-interacting protein kinase 7 OS=Oryza sativa subsp. japonica GN=CIPK7 PE=2 SV=1
CKB11_ORYSJ Q8L4P8 Cyclin-dependent kinase B1-1 OS=Oryza sativa subsp. japonica GN=CDKB1-1 PE=2 SV=1
FHKE_DICDI Q54VI1 Probable serine/threonine-protein kinase fhkE OS=Dictyostelium discoideum GN=fhkE PE=3 SV=1
WRK19_ARATH Q9SZ67 Probable WRKY transcription factor 19 OS=Arabidopsis thaliana GN=WRKY19 PE=2 SV=1
MRKB_DICDI Q54MV2 Probable serine/threonine-protein kinase MARK-B OS=Dictyostelium discoideum GN=mrkB PE=3 SV=1
KPCI_RAT F1M7Y5 Protein kinase C iota type OS=Rattus norvegicus GN=Prkci PE=1 SV=1
HOG1_EMENI Q9P419 Mitogen-activated protein kinase hog1 OS=Emericella nidulans (strain FGSC A4 / ATCC 38163 / CBS 112.46 / NRRL 194 / M139) GN=hog1 PE=1 SV=1
CIPKT_ORYSJ Q7XIW5 CBL-interacting protein kinase 29 OS=Oryza sativa subsp. japonica GN=CIPK29 PE=2 SV=1
MK07_HUMAN Q13164 Mitogen-activated protein kinase 7 OS=Homo sapiens GN=MAPK7 PE=1 SV=2
SHKB_DICDI Q54IP4 Dual specificity protein kinase shkB OS=Dictyostelium discoideum GN=shkB PE=3 SV=1
KPCD1_RAT Q9WTQ1 Serine/threonine-protein kinase D1 OS=Rattus norvegicus GN=Prkd1 PE=1 SV=2
LIMK1_MOUSE P53668 LIM domain kinase 1 OS=Mus musculus GN=Limk1 PE=1 SV=1
KPC1_COCHE O42632 Protein kinase C-like OS=Cochliobolus heterostrophus GN=PKC1 PE=3 SV=1
SAPK8_ORYSJ Q7Y0B9 Serine/threonine-protein kinase SAPK8 OS=Oryza sativa subsp. japonica GN=SAPK8 PE=2 SV=1
MYLK3_MOUSE Q3UIZ8 Myosin light chain kinase 3 OS=Mus musculus GN=Mylk3 PE=1 SV=1
SRK2C_ARATH Q9M9E9 Serine/threonine-protein kinase SRK2C OS=Arabidopsis thaliana GN=SRK2C PE=1 SV=1
ATG1_ASPTN Q0CLX3 Serine/threonine-protein kinase atg1 OS=Aspergillus terreus (strain NIH 2624 / FGSC A1156) GN=atg1 PE=3 SV=1
PBS2_YEAST P08018 MAP kinase kinase PBS2 OS=Saccharomyces cerevisiae (strain ATCC 204508 / S288c) GN=PBS2 PE=1 SV=4
MK07_RAT P0C865 Mitogen-activated protein kinase 7 OS=Rattus norvegicus GN=Mapk7 PE=1 SV=1
ATG1_COLLN P87248 Serine/threonine-protein kinase ATG1 OS=Colletotrichum lindemuthianum GN=ATG1 PE=3 SV=1
MPK14_ARATH O23236 Mitogen-activated protein kinase 14 OS=Arabidopsis thaliana GN=MPK14 PE=2 SV=1
MP2K3_MOUSE O09110 Dual specificity mitogen-activated protein kinase kinase 3 OS=Mus musculus GN=Map2k3 PE=1 SV=2
MAST1_HUMAN Q9Y2H9 Microtubule-associated serine/threonine-protein kinase 1 OS=Homo sapiens GN=MAST1 PE=1 SV=2
MP2K6_HUMAN P52564 Dual specificity mitogen-activated protein kinase kinase 6 OS=Homo sapiens GN=MAP2K6 PE=1 SV=1
CDPKH_ARATH Q9FMP5 Calcium-dependent protein kinase 17 OS=Arabidopsis thaliana GN=CPK17 PE=2 SV=1
CDPKT_ARATH Q8RWL2 Calcium-dependent protein kinase 29 OS=Arabidopsis thaliana GN=CPK29 PE=2 SV=2
KPC1_HYPJE Q99014 Protein kinase C-like OS=Hypocrea jecorina GN=pkc1 PE=3 SV=1
POLO_DROME P52304 Serine/threonine-protein kinase polo OS=Drosophila melanogaster GN=polo PE=1 SV=2
CDK9_SCHPO Q96WV9 Probable cyclin-dependent kinase 9 OS=Schizosaccharomyces pombe (strain 972 / ATCC 24843) GN=cdk9 PE=1 SV=1
KGP1_MOUSE P0C605 cGMP-dependent protein kinase 1 OS=Mus musculus GN=Prkg1 PE=1 SV=1
MPK10_ORYSJ Q5ZCI1 Mitogen-activated protein kinase 10 OS=Oryza sativa subsp. japonica GN=MPK10 PE=2 SV=2
YTYK2_DICDI Q54R58 Probable tyrosine-protein kinase DDB_G0283397 OS=Dictyostelium discoideum GN=DDB_G0283397 PE=3 SV=1
KPSH1_PINFU Q4KTY1 Serine/threonine-protein kinase H1 homolog OS=Pinctada fucata GN=PSKH1 PE=2 SV=1
PKAA_STRCO P54739 Serine/threonine-protein kinase PkaA OS=Streptomyces coelicolor (strain ATCC BAA-471 / A3(2) / M145) GN=pkaA PE=3 SV=1
SAPK5_ORYSJ Q7XKA8 Serine/threonine-protein kinase SAPK5 OS=Oryza sativa subsp. japonica GN=SAPK5 PE=2 SV=1
JNK_DROME P92208 Stress-activated protein kinase JNK OS=Drosophila melanogaster GN=bsk PE=1 SV=1
KPC1_CANAX P43057 Protein kinase C-like 1 OS=Candida albicans GN=PKC1 PE=3 SV=1
ATG1_PENCW A7KAL2 Serine/threonine-protein kinase ATG1 OS=Penicillium chrysogenum (strain ATCC 28089 / DSM 1075 / Wisconsin 54-1255) GN=atg1 PE=3 SV=1
KIT_TAKRU Q8AXC6 Mast/stem cell growth factor receptor Kit OS=Takifugu rubripes GN=kit PE=3 SV=1
CIPK4_ARATH Q9SUL7 CBL-interacting serine/threonine-protein kinase 4 OS=Arabidopsis thaliana GN=CIPK4 PE=1 SV=1
DCLK2_AILME D2I3C6 Serine/threonine-protein kinase DCLK2 OS=Ailuropoda melanoleuca GN=DCLK2 PE=3 SV=1
MK14_XENLA P47812 Mitogen-activated protein kinase 14 OS=Xenopus laevis GN=mapk14 PE=2 SV=1
MKCE_DICDI Q54TN4 Probable serine/threonine-protein kinase mkcE OS=Dictyostelium discoideum GN=mkcE PE=3 SV=1
ST32C_MOUSE Q8QZV4 Serine/threonine-protein kinase 32C OS=Mus musculus GN=Stk32c PE=2 SV=1
KPC1_YEAST P24583 Protein kinase C-like 1 OS=Saccharomyces cerevisiae (strain ATCC 204508 / S288c) GN=PKC1 PE=1 SV=3
PPCK2_ARATH Q93VK0 Phosphoenolpyruvate carboxylase kinase 2 OS=Arabidopsis thaliana GN=PPCK2 PE=1 SV=2
PKN2_CLOPE Q8XJL8 Probable serine/threonine-protein kinase CPE1738 OS=Clostridium perfringens (strain 13 / Type A) GN=CPE1738 PE=3 SV=1
PMK1_CAEEL Q17446 Mitogen-activated protein kinase pmk-1 OS=Caenorhabditis elegans GN=pmk-1 PE=2 SV=1
JAK_DROME Q24592 Tyrosine-protein kinase hopscotch OS=Drosophila melanogaster GN=hop PE=1 SV=2
SMOK1_MOUSE Q9QYZ4 Sperm motility kinase 1 OS=Mus musculus GN=Smok1 PE=2 SV=1
CDK8_DICDI Q95YH0 Probable cyclin-dependent kinase 8 OS=Dictyostelium discoideum GN=cdk8 PE=2 SV=1
ATG1_ASPOR Q2UGZ7 Serine/threonine-protein kinase atg1 OS=Aspergillus oryzae (strain ATCC 42149 / RIB 40) GN=atg1 PE=3 SV=1
ST32C_HUMAN Q86UX6 Serine/threonine-protein kinase 32C OS=Homo sapiens GN=STK32C PE=1 SV=1
SPLA_DICDI P18160 Dual specificity protein kinase splA OS=Dictyostelium discoideum GN=splA PE=1 SV=3
CDK18_HUMAN Q07002 Cyclin-dependent kinase 18 OS=Homo sapiens GN=CDK18 PE=1 SV=3
PCK1_SCHPO P36582 Protein kinase C-like 1 OS=Schizosaccharomyces pombe (strain 972 / ATCC 24843) GN=pck1 PE=2 SV=2
AURKB_DROME Q9VKN7 Aurora kinase B OS=Drosophila melanogaster GN=ial PE=1 SV=1
MPK16_ORYSJ Q5VP69 Mitogen-activated protein kinase 16 OS=Oryza sativa subsp. japonica GN=MPK16 PE=2 SV=1
SSN3_COCIM Q1EBK0 Serine/threonine-protein kinase SSN3 OS=Coccidioides immitis (strain RS) GN=SSN3 PE=3 SV=3
KGP24_DROME Q03043 cGMP-dependent protein kinase, isozyme 2 forms cD4/T1/T3A/T3B OS=Drosophila melanogaster GN=for PE=1 SV=3
ATG1_CHAGB Q2H6X2 Serine/threonine-protein kinase ATG1 OS=Chaetomium globosum (strain ATCC 6205 / CBS 148.51 / DSM 1962 / NBRC 6347 / NRRL 1970) GN=ATG1 PE=3 SV=1
PKD1_DICDI P34100 Developmentally-regulated protein kinase 1 OS=Dictyostelium discoideum GN=pkaD PE=2 SV=2
KPC1_ASPNG Q00078 Protein kinase C-like OS=Aspergillus niger GN=pkcA PE=3 SV=1
TAOK3_CHICK Q9I9E0 Serine/threonine-protein kinase TAO3 OS=Gallus gallus GN=TAOK3 PE=2 SV=2
TNK1_HUMAN Q13470 Non-receptor tyrosine-protein kinase TNK1 OS=Homo sapiens GN=TNK1 PE=1 SV=3
KPC1_LYTPI Q25378 Protein kinase C OS=Lytechinus pictus GN=PKC1 PE=2 SV=1
KGP2_RAT Q64595 cGMP-dependent protein kinase 2 OS=Rattus norvegicus GN=Prkg2 PE=2 SV=1
PLK1_CAEEL P34331 Serine/threonine-protein kinase plk-1 OS=Caenorhabditis elegans GN=plk-1 PE=1 SV=3
CDK9_XENTR Q6GLD8 Cyclin-dependent kinase 9 OS=Xenopus tropicalis GN=cdk9 PE=2 SV=1
MPK15_ARATH Q9C9U4 Mitogen-activated protein kinase 15 OS=Arabidopsis thaliana GN=MPK15 PE=2 SV=3
KIN1_YEAST P13185 Serine/threonine protein kinase KIN1 OS=Saccharomyces cerevisiae (strain ATCC 204508 / S288c) GN=KIN1 PE=1 SV=3
CKB22_ARATH Q8LG64 Cyclin-dependent kinase B2-2 OS=Arabidopsis thaliana GN=CDKB2-2 PE=1 SV=2
KGP25_DROME P32023 cGMP-dependent protein kinase, isozyme 2 forms cD5/T2 OS=Drosophila melanogaster GN=for PE=2 SV=3
CDPKG_ARATH Q7XJR9 Calcium-dependent protein kinase 16 OS=Arabidopsis thaliana GN=CPK16 PE=1 SV=1
NLK_BOVIN E1BMN8 Serine/threonine-protein kinase NLK OS=Bos taurus GN=NLK PE=3 SV=2
PPK9_SCHPO O13945 Protein kinase domain-containing protein ppk9 OS=Schizosaccharomyces pombe (strain 972 / ATCC 24843) GN=ppk9 PE=2 SV=1
KIN1_SCHPO P22987 Protein kinase kin1 OS=Schizosaccharomyces pombe (strain 972 / ATCC 24843) GN=kin1 PE=1 SV=3
M3K1_HUMAN Q13233 Mitogen-activated protein kinase kinase kinase 1 OS=Homo sapiens GN=MAP3K1 PE=1 SV=4
MP2K4_HUMAN P45985 Dual specificity mitogen-activated protein kinase kinase 4 OS=Homo sapiens GN=MAP2K4 PE=1 SV=1
SRK2D_ARATH Q39192 Serine/threonine-protein kinase SRK2D OS=Arabidopsis thaliana GN=SRK2D PE=1 SV=1
MKCA_DICDI Q54MY9 Probable serine/threonine-protein kinase mkcA OS=Dictyostelium discoideum GN=mkcA PE=2 SV=1
CDK2_ENTHI Q04770 Cell division protein kinase 2 homolog OS=Entamoeba histolytica GN=CDC2 PE=3 SV=1
CAMK5_ARATH Q9SCS2 CDPK-related kinase 5 OS=Arabidopsis thaliana GN=CRK5 PE=1 SV=1
KIN29_CAEBR A8WRV1 Serine/threonine-protein kinase kin-29 OS=Caenorhabditis briggsae GN=kin-29 PE=3 SV=2
RAF1_RAT P11345 RAF proto-oncogene serine/threonine-protein kinase OS=Rattus norvegicus GN=Raf1 PE=1 SV=1
CAMK2_ARATH Q9LJL9 CDPK-related kinase 2 OS=Arabidopsis thaliana GN=CRK2 PE=1 SV=1
KIN2_YEAST P13186 Serine/threonine-protein kinase KIN2 OS=Saccharomyces cerevisiae (strain ATCC 204508 / S288c) GN=KIN2 PE=1 SV=3
PHOT2_ARATH P93025 Phototropin-2 OS=Arabidopsis thaliana GN=PHOT2 PE=1 SV=2
CDPKX_ARATH Q9C6P3 Calcium-dependent protein kinase 33 OS=Arabidopsis thaliana GN=CPK33 PE=2 SV=1
CHK1_CHICK Q8AYC9 Serine/threonine-protein kinase Chk1 OS=Gallus gallus GN=CHEK1 PE=1 SV=1
MAPK_FUSSO Q00859 Mitogen-activated protein kinase OS=Fusarium solani subsp. pisi GN=MAPK PE=2 SV=1
PLK1_XENLA P70032 Serine/threonine-protein kinase PLK1 OS=Xenopus laevis GN=plk1 PE=1 SV=1
ERK1_CANAL Q5A1D3 Extracellular signal-regulated kinase 1 OS=Candida albicans (strain SC5314 / ATCC MYA-2876) GN=CEK1 PE=3 SV=2
YPC2_CAEEL Q11179 Putative serine/threonine-protein kinase C05D10.2 OS=Caenorhabditis elegans GN=C05D10.2 PE=2 SV=2
ATG1_DEBHA Q6BS08 Serine/threonine-protein kinase ATG1 OS=Debaryomyces hansenii (strain ATCC 36239 / CBS 767 / JCM 1990 / NBRC 0083 / IGC 2968) GN=ATG1 PE=3 SV=2
NLK_CAEEL Q9U9Y8 Serine/threonine kinase NLK OS=Caenorhabditis elegans GN=lit-1 PE=1 SV=1
ST17A_RABIT Q9GM70 Serine/threonine-protein kinase 17A OS=Oryctolagus cuniculus GN=STK17A PE=2 SV=1
JIL1_DROME Q9V3I5 Chromosomal serine/threonine-protein kinase JIL-1 OS=Drosophila melanogaster GN=JIL-1 PE=1 SV=1
DKF2_CAEBR A8XQD5 Serine/threonine-protein kinase dkf-2 OS=Caenorhabditis briggsae GN=dkf-2 PE=3 SV=2
MP2K5_HUMAN Q13163 Dual specificity mitogen-activated protein kinase kinase 5 OS=Homo sapiens GN=MAP2K5 PE=1 SV=2
MK14A_DROME O62618 Mitogen-activated protein kinase 14A OS=Drosophila melanogaster GN=Mpk2 PE=1 SV=1
CD11B_RAT P46892 Cyclin-dependent kinase 11B OS=Rattus norvegicus GN=Cdk11b PE=2 SV=1
PLK4_XENTR B3DL84 Serine/threonine-protein kinase PLK4 OS=Xenopus tropicalis GN=plk4 PE=2 SV=1
KPCD3_HUMAN O94806 Serine/threonine-protein kinase D3 OS=Homo sapiens GN=PRKD3 PE=1 SV=1
PHKG2_BOVIN Q2KJ16 Phosphorylase b kinase gamma catalytic chain, liver/testis isoform OS=Bos taurus GN=PHKG2 PE=2 SV=1
ATG1_CANAL Q5A649 Serine/threonine-protein kinase ATG1 OS=Candida albicans (strain SC5314 / ATCC MYA-2876) GN=ATG1 PE=3 SV=1
MPKC_ASPTN Q0CIC7 Mitogen-activated protein kinase mpkC OS=Aspergillus terreus (strain NIH 2624 / FGSC A1156) GN=mpkC PE=3 SV=2
YS3J_CAEEL Q19238 Putative tyrosine-protein kinase F09A5.2 OS=Caenorhabditis elegans GN=F09A5.2 PE=2 SV=2
KS6A4_MOUSE Q9Z2B9 Ribosomal protein S6 kinase alpha-4 OS=Mus musculus GN=Rps6ka4 PE=1 SV=2
KPCZ_HUMAN Q05513 Protein kinase C zeta type OS=Homo sapiens GN=PRKCZ PE=1 SV=4
PPCK1_ARATH Q9SPK4 Phosphoenolpyruvate carboxylase kinase 1 OS=Arabidopsis thaliana GN=PPCK1 PE=1 SV=1
TRC_DROME Q9NBK5 Serine/threonine-protein kinase tricorner OS=Drosophila melanogaster GN=trc PE=1 SV=1
MK11_MOUSE Q9WUI1 Mitogen-activated protein kinase 11 OS=Mus musculus GN=Mapk11 PE=1 SV=2
ATG1_ASPFU Q4WPF2 Serine/threonine-protein kinase atg1 OS=Neosartorya fumigata (strain ATCC MYA-4609 / Af293 / CBS 101355 / FGSC A1100) GN=atg1 PE=3 SV=1
ERKA_DROME P40417 Mitogen-activated protein kinase ERK-A OS=Drosophila melanogaster GN=rl PE=1 SV=2
TSSK1_BOVIN Q3SZW1 Testis-specific serine/threonine-protein kinase 1 OS=Bos taurus GN=TSSK1B PE=2 SV=1
Y9871_DICDI Q86HG9 Probable serine/threonine-protein kinase DDB_G0271682 OS=Dictyostelium discoideum GN=DDB_G0271682 PE=3 SV=2
MP2K2_MOUSE Q63932 Dual specificity mitogen-activated protein kinase kinase 2 OS=Mus musculus GN=Map2k2 PE=1 SV=2
LIMKA_DICDI Q54L00 Probable LIM domain-containing serine/threonine-protein kinase DDB_G0287001 OS=Dictyostelium discoideum GN=DDB_G0287001 PE=3 SV=1
ATG1_ASPCL A1CHL6 Serine/threonine-protein kinase atg1 OS=Aspergillus clavatus (strain ATCC 1007 / CBS 513.65 / DSM 816 / NCTC 3887 / NRRL 1) GN=atg1 PE=3 SV=1
ATG1_YARLI Q6C7U0 Serine/threonine-protein kinase ATG1 OS=Yarrowia lipolytica (strain CLIB 122 / E 150) GN=ATG1 PE=3 SV=1
CDK15_MOUSE Q3V3A1 Cyclin-dependent kinase 15 OS=Mus musculus GN=Cdk15 PE=2 SV=2
MPK17_ORYSJ Q6L5F7 Mitogen-activated protein kinase 17 OS=Oryza sativa subsp. japonica GN=MPK17 PE=2 SV=2
ERK2_DICDI Q54QB1 Extracellular signal-regulated kinase 2 OS=Dictyostelium discoideum GN=erkB PE=1 SV=1
GSK3_CAEEL Q9U2Q9 Glycogen synthase kinase-3 OS=Caenorhabditis elegans GN=gsk-3 PE=1 SV=1
MP2K2_XENLA Q07192 Dual specificity mitogen-activated protein kinase kinase 2 (Fragment) OS=Xenopus laevis GN=map2k2 PE=1 SV=1
CDK15_HUMAN Q96Q40 Cyclin-dependent kinase 15 OS=Homo sapiens GN=CDK15 PE=2 SV=2
LIMK1_CHICK Q8QFP8 LIM domain kinase 1 OS=Gallus gallus GN=LIMK1 PE=1 SV=1
PPK25_SCHPO O59697 Serine/threonine-protein kinase ppk25 OS=Schizosaccharomyces pombe (strain 972 / ATCC 24843) GN=ppk25 PE=1 SV=1
M3K1_MOUSE P53349 Mitogen-activated protein kinase kinase kinase 1 OS=Mus musculus GN=Map3k1 PE=1 SV=3
PHOT1_ARATH O48963 Phototropin-1 OS=Arabidopsis thaliana GN=PHOT1 PE=1 SV=1
GRIK1_ARATH Q93V58 Serine/threonine-protein kinase GRIK1 OS=Arabidopsis thaliana GN=GRIK1 PE=1 SV=1
SID2_SCHPO Q09898 Serine/threonine-protein kinase sid2 OS=Schizosaccharomyces pombe (strain 972 / ATCC 24843) GN=sid2 PE=1 SV=1
CKB21_ORYSJ Q0J4I1 Cyclin-dependent kinase B2-1 OS=Oryza sativa subsp. japonica GN=CDKB2-1 PE=1 SV=1
KPCG_HUMAN P05129 Protein kinase C gamma type OS=Homo sapiens GN=PRKCG PE=1 SV=3
NIM1_NEUCR P48479 G2-specific protein kinase nim-1 OS=Neurospora crassa (strain ATCC 24698 / 74-OR23-1A / CBS 708.71 / DSM 1257 / FGSC 987) GN=nim-1 PE=2 SV=2
CHK1_XENLA Q6DE87 Serine/threonine-protein kinase Chk1 OS=Xenopus laevis GN=chek1 PE=1 SV=2
IPL1_CANAL Q59S66 Spindle assembly checkpoint kinase OS=Candida albicans (strain SC5314 / ATCC MYA-2876) GN=IPL1 PE=3 SV=1
MRCKG_HUMAN Q6DT37 Serine/threonine-protein kinase MRCK gamma OS=Homo sapiens GN=CDC42BPG PE=1 SV=2
TAOK3_XENLA Q6DD27 Serine/threonine-protein kinase TAO3 OS=Xenopus laevis GN=taok3 PE=2 SV=1
MP2K1_XENLA Q05116 Dual specificity mitogen-activated protein kinase kinase 1 OS=Xenopus laevis GN=map2k1 PE=1 SV=2
KPC3_CAEBR A8WUG4 Protein kinase C-like 3 OS=Caenorhabditis briggsae GN=pkc-3 PE=3 SV=1
Y9844_DICDI Q54RR9 Probable serine/threonine-protein kinase DDB_G0282963 OS=Dictyostelium discoideum GN=DDB_G0282963 PE=3 SV=1
CDK11_DICDI Q54RB2 Cyclin-dependent kinase 11 OS=Dictyostelium discoideum GN=cdk11 PE=3 SV=1
CIPK2_ARATH Q9LYQ8 CBL-interacting serine/threonine-protein kinase 2 OS=Arabidopsis thaliana GN=CIPK2 PE=1 SV=1
ATG1_KLULA Q6CSX2 Serine/threonine-protein kinase ATG1 OS=Kluyveromyces lactis (strain ATCC 8585 / CBS 2359 / DSM 70799 / NBRC 1267 / NRRL Y-1140 / WM37) GN=ATG1 PE=3 SV=1
MPK9_ARATH Q9LV37 Mitogen-activated protein kinase 9 OS=Arabidopsis thaliana GN=MPK9 PE=2 SV=2
ATG1_SCLS1 A7F0W2 Serine/threonine-protein kinase ATG1 OS=Sclerotinia sclerotiorum (strain ATCC 18683 / 1980 / Ss-1) GN=ATG1 PE=3 SV=1
SSN3_SCHPO O13958 Serine/threonine-protein kinase srb10 OS=Schizosaccharomyces pombe (strain 972 / ATCC 24843) GN=srb10 PE=1 SV=2
CRK_DAUCA P53681 CDPK-related protein kinase OS=Daucus carota GN=CRK PE=2 SV=1
KS6A2_CAEEL Q18846 Putative ribosomal protein S6 kinase alpha-2 OS=Caenorhabditis elegans GN=rskn-2 PE=2 SV=2
TSSK3_MOUSE Q9D2E1 Testis-specific serine/threonine-protein kinase 3 OS=Mus musculus GN=Tssk3 PE=2 SV=1
PPK16_SCHPO Q9URY1 Serine/threonine-protein kinase ppk16 OS=Schizosaccharomyces pombe (strain 972 / ATCC 24843) GN=ppk16 PE=1 SV=1
SMK4A_MOUSE A0JLX3 Sperm motility kinase 4A OS=Mus musculus GN=Smok4a PE=2 SV=2
KPSH2_HUMAN Q96QS6 Serine/threonine-protein kinase H2 OS=Homo sapiens GN=PSKH2 PE=2 SV=1
MPK9_ORYSJ Q6L5D4 Mitogen-activated protein kinase 9 OS=Oryza sativa subsp. japonica GN=MPK9 PE=3 SV=2
CKB11_ARATH P25859 Cyclin-dependent kinase B1-1 OS=Arabidopsis thaliana GN=CDKB1-1 PE=1 SV=2
NDRA_DICDI Q54Y26 Probable serine/threonine-protein kinase ndrA OS=Dictyostelium discoideum GN=ndrA PE=3 SV=1
SRK2A_ARATH P43291 Serine/threonine-protein kinase SRK2A OS=Arabidopsis thaliana GN=SRK2A PE=1 SV=1
NEK9_MOUSE Q8K1R7 Serine/threonine-protein kinase Nek9 OS=Mus musculus GN=Nek9 PE=1 SV=2
Y1199_DICDI Q54RZ7 Probable serine/threonine-protein kinase DDB_G0282895 OS=Dictyostelium discoideum GN=DDB_G0282895 PE=3 SV=1
DAPK2_MOUSE Q8VDF3 Death-associated protein kinase 2 OS=Mus musculus GN=Dapk2 PE=1 SV=1
MPK19_ARATH Q9LUC3 Mitogen-activated protein kinase 19 OS=Arabidopsis thaliana GN=MPK19 PE=2 SV=2
PKH3_YEAST Q03306 Serine/threonine-protein kinase PKH3 OS=Saccharomyces cerevisiae (strain ATCC 204508 / S288c) GN=PKH3 PE=1 SV=1
JNK1_ANCCA Q9U6D2 Stress-activated protein kinase JNK-1 OS=Ancylostoma caninum GN=JNK-1 PE=2 SV=2
ATG1_PHANO Q0UY20 Serine/threonine-protein kinase atg1 OS=Phaeosphaeria nodorum (strain SN15 / ATCC MYA-4574 / FGSC 10173) GN=ATG1 PE=3 SV=2
DUN1_YEAST P39009 DNA damage response protein kinase DUN1 OS=Saccharomyces cerevisiae (strain ATCC 204508 / S288c) GN=DUN1 PE=1 SV=1
MPK17_ARATH Q84M93 Mitogen-activated protein kinase 17 OS=Arabidopsis thaliana GN=MPK17 PE=2 SV=1
KAPC_ENCCU Q8SRK8 Probable cAMP-dependent protein kinase catalytic subunit OS=Encephalitozoon cuniculi (strain GB-M1) GN=ECU07_0520 PE=3 SV=1
IPL1_YEAST P38991 Spindle assembly checkpoint kinase OS=Saccharomyces cerevisiae (strain ATCC 204508 / S288c) GN=IPL1 PE=1 SV=1
RYK_HUMAN P34925 Tyrosine-protein kinase RYK OS=Homo sapiens GN=RYK PE=1 SV=2
PHKG1_MOUSE P07934 Phosphorylase b kinase gamma catalytic chain, skeletal muscle/heart isoform OS=Mus musculus GN=Phkg1 PE=2 SV=3
NLK2_XENTR B1H3E1 Serine/threonine-protein kinase NLK2 OS=Xenopus tropicalis GN=nlk.2 PE=2 SV=1
CDPK3_PLAF7 Q9NJU9 Calcium-dependent protein kinase 3 OS=Plasmodium falciparum (isolate 3D7) GN=CPK3 PE=1 SV=1
TSSK1_MOUSE Q61241 Testis-specific serine/threonine-protein kinase 1 OS=Mus musculus GN=Tssk1b PE=1 SV=2
MPKC_EMENI Q9HG11 Mitogen-activated protein kinase mpkC OS=Emericella nidulans (strain FGSC A4 / ATCC 38163 / CBS 112.46 / NRRL 194 / M139) GN=mpkC PE=2 SV=2
CDC2C_ANTMA Q38774 Cell division control protein 2 homolog C OS=Antirrhinum majus GN=CDC2C PE=2 SV=1
SSP1_SCHPO P50526 Serine/threonine-protein kinase ssp1 OS=Schizosaccharomyces pombe (strain 972 / ATCC 24843) GN=ssp1 PE=1 SV=1
MRCKB_MOUSE Q7TT50 Serine/threonine-protein kinase MRCK beta OS=Mus musculus GN=Cdc42bpb PE=1 SV=2
SSN3_YARLI Q6CCB0 Serine/threonine-protein kinase SSN3 OS=Yarrowia lipolytica (strain CLIB 122 / E 150) GN=SSN3 PE=3 SV=1
ST17B_MOUSE Q8BG48 Serine/threonine-protein kinase 17B OS=Mus musculus GN=Stk17b PE=2 SV=1
CDPK2_ARATH Q38870 Calcium-dependent protein kinase 2 OS=Arabidopsis thaliana GN=CPK2 PE=1 SV=1
PLK3_CAEEL Q20845 Serine/threonine-protein kinase plk-3 OS=Caenorhabditis elegans GN=plk-3 PE=2 SV=1
LATS1_HUMAN O95835 Serine/threonine-protein kinase LATS1 OS=Homo sapiens GN=LATS1 PE=1 SV=1
MYLKF_DICDI Q54W86 Probable myosin light chain kinase DDB_G0279831 OS=Dictyostelium discoideum GN=DDB_G0279831 PE=3 SV=1
CDPKE_ARATH P93759 Calcium-dependent protein kinase 14 OS=Arabidopsis thaliana GN=CPK14 PE=2 SV=1
MRCKG_MOUSE Q80UW5 Serine/threonine-protein kinase MRCK gamma OS=Mus musculus GN=Cdc42bpg PE=2 SV=2
NIM1_MOUSE Q8BHI9 Serine/threonine-protein kinase NIM1 OS=Mus musculus GN=Nim1 PE=2 SV=1
ARAF_PIG O19004 Serine/threonine-protein kinase A-Raf OS=Sus scrofa GN=ARAF PE=2 SV=1
DKF2_CAEEL O45818 Serine/threonine-protein kinase dkf-2 OS=Caenorhabditis elegans GN=dkf-2 PE=1 SV=4
ROCK2_HUMAN O75116 Rho-associated protein kinase 2 OS=Homo sapiens GN=ROCK2 PE=1 SV=4
DMPK_HUMAN Q09013 Myotonin-protein kinase OS=Homo sapiens GN=DMPK PE=1 SV=3
BUR1_YEAST P23293 Serine/threonine-protein kinase BUR1 OS=Saccharomyces cerevisiae (strain ATCC 204508 / S288c) GN=SGV1 PE=1 SV=1
UNC51_CAEEL Q23023 Serine/threonine-protein kinase unc-51 OS=Caenorhabditis elegans GN=unc-51 PE=1 SV=1
TNI3K_RAT Q7TQP6 Serine/threonine-protein kinase TNNI3K OS=Rattus norvegicus GN=Tnni3k PE=2 SV=3
MP2K6_DANRE Q9DGE0 Dual specificity mitogen-activated protein kinase kinase 6 OS=Danio rerio GN=map2k6 PE=1 SV=2
MPK18_ARATH Q9C5C0 Mitogen-activated protein kinase 18 OS=Arabidopsis thaliana GN=MPK18 PE=1 SV=4
M3K7L_DROME P83104 Putative mitogen-activated protein kinase kinase kinase 7-like OS=Drosophila melanogaster GN=Takl1 PE=2 SV=1
MK09_HUMAN P45984 Mitogen-activated protein kinase 9 OS=Homo sapiens GN=MAPK9 PE=1 SV=2
CIPK6_ORYSJ Q6Z9F4 CBL-interacting protein kinase 6 OS=Oryza sativa subsp. japonica GN=CIPK6 PE=2 SV=1
PLK4_DANRE Q7ZVS3 Serine/threonine-protein kinase PLK4 OS=Danio rerio GN=plk4 PE=2 SV=2
Y9853_DICDI Q86AE1 Probable serine/threonine-protein kinase DDB_G0271538 OS=Dictyostelium discoideum GN=DDB_G0271538 PE=3 SV=1
ST17A_HUMAN Q9UEE5 Serine/threonine-protein kinase 17A OS=Homo sapiens GN=STK17A PE=1 SV=2
CDC5_ENCCU Q8SWM6 Probable cell cycle serine/threonine-protein kinase CDC5 homolog OS=Encephalitozoon cuniculi (strain GB-M1) GN=CDC5 PE=3 SV=1
ATG1_PICAN Q8TFN2 Serine/threonine-protein kinase ATG1 OS=Pichia angusta GN=ATG1 PE=3 SV=1
PHOT2_ORYSJ Q9ST27 Phototropin-2 OS=Oryza sativa subsp. japonica GN=PHOT2 PE=1 SV=1
CDPK4_ARATH Q38869 Calcium-dependent protein kinase 4 OS=Arabidopsis thaliana GN=CPK4 PE=1 SV=1
CHK1_HUMAN O14757 Serine/threonine-protein kinase Chk1 OS=Homo sapiens GN=CHEK1 PE=1 SV=2
LIMKB_DICDI P0CD62 Probable LIM domain-containing serine/threonine-protein kinase DDB_G0286997 OS=Dictyostelium discoideum GN=DDB_G0286997 PE=3 SV=1
JNK_SUBDO Q966Y3 Stress-activated protein kinase JNK OS=Suberites domuncula GN=JNK PE=2 SV=1
CDPK_SOYBN P28583 Calcium-dependent protein kinase SK5 OS=Glycine max PE=1 SV=1
KPCI_DANRE Q90XF2 Protein kinase C iota type OS=Danio rerio GN=prkci PE=2 SV=2
FHKA_DICDI Q54BF0 Probable serine/threonine-protein kinase fhkA OS=Dictyostelium discoideum GN=fhkA PE=3 SV=1
KIN15_CAEEL P34891 Receptor-like tyrosine-protein kinase kin-15 OS=Caenorhabditis elegans GN=kin-15 PE=2 SV=1
MPK12_ORYSJ Q5Z9J0 Mitogen-activated protein kinase 12 OS=Oryza sativa subsp. japonica GN=MPK12 PE=1 SV=2
ST38L_HUMAN Q9Y2H1 Serine/threonine-protein kinase 38-like OS=Homo sapiens GN=STK38L PE=1 SV=3
SAX1_CAEEL Q2L6W9 Serine/threonine-protein kinase sax-1 OS=Caenorhabditis elegans GN=sax-1 PE=2 SV=1
CDPKS_ARATH Q9FKW4 Calcium-dependent protein kinase 28 OS=Arabidopsis thaliana GN=CPK28 PE=1 SV=1
CSKP_MOUSE O70589 Peripheral plasma membrane protein CASK OS=Mus musculus GN=Cask PE=1 SV=2
BYR1_SCHPO P10506 Protein kinase byr1 OS=Schizosaccharomyces pombe (strain 972 / ATCC 24843) GN=byr1 PE=1 SV=1
CDK14_MOUSE O35495 Cyclin-dependent kinase 14 OS=Mus musculus GN=Cdk14 PE=2 SV=2
MPK2_ORYSJ Q5J4W4 Mitogen-activated protein kinase 2 OS=Oryza sativa subsp. japonica GN=MPK2 PE=2 SV=1
SRK2J_ARATH O64812 Serine/threonine-protein kinase SRK2J OS=Arabidopsis thaliana GN=SRK2J PE=1 SV=1
MKCF_DICDI Q55CE0 Probable serine/threonine-protein kinase mkcF OS=Dictyostelium discoideum GN=mkcF PE=3 SV=1
MK08A_CYPCA Q90327 Mitogen-activated protein kinase 8A OS=Cyprinus carpio GN=mapk8a PE=2 SV=1
SULU_CAEEL P46549 Serine/threonine-protein kinase SULU OS=Caenorhabditis elegans GN=kin-18 PE=2 SV=1
CDPKW_ARATH Q6NLQ6 Calcium-dependent protein kinase 32 OS=Arabidopsis thaliana GN=CPK32 PE=1 SV=1
CAMK4_ARATH Q9FIM9 CDPK-related kinase 4 OS=Arabidopsis thaliana GN=CRK4 PE=1 SV=1
CBK1_YARLI Q6CFS5 Serine/threonine-protein kinase CBK1 OS=Yarrowia lipolytica (strain CLIB 122 / E 150) GN=CBK1 PE=3 SV=1
MPK7_ORYSJ Q67C40 Mitogen-activated protein kinase 7 OS=Oryza sativa subsp. japonica GN=MPK7 PE=2 SV=1
CDPK2_ORYSJ P53683 Calcium-dependent protein kinase isoform 2 OS=Oryza sativa subsp. japonica GN=CPK2 PE=2 SV=2
SSN3_ASPTN Q0CQK1 Serine/threonine-protein kinase ssn3 OS=Aspergillus terreus (strain NIH 2624 / FGSC A1156) GN=ssn3 PE=3 SV=1
KPCB_RABIT P05772 Protein kinase C beta type OS=Oryctolagus cuniculus GN=PRKCB PE=2 SV=3
MPK20_ARATH Q9SJG9 Mitogen-activated protein kinase 20 OS=Arabidopsis thaliana GN=MPK20 PE=1 SV=2
GRK6_HUMAN P43250 G protein-coupled receptor kinase 6 OS=Homo sapiens GN=GRK6 PE=1 SV=2
CBK1_PNECA Q6TGC6 Serine/threonine-protein kinase CBK1 OS=Pneumocystis carinii GN=CBK1 PE=2 SV=1
CDPK3_PLAYO Q7RAV5 Calcium-dependent protein kinase 3 OS=Plasmodium yoelii yoelii GN=CPK3 PE=3 SV=1
CBK1_CANGA Q6FP74 Serine/threonine-protein kinase CBK1 OS=Candida glabrata (strain ATCC 2001 / CBS 138 / JCM 3761 / NBRC 0622 / NRRL Y-65) GN=CBK1 PE=3 SV=1
KP58_DROME Q9VPC0 Serine/threonine-protein kinase PITSLRE OS=Drosophila melanogaster GN=Pitslre PE=1 SV=1
CAMK8_ARATH Q9FX86 CDPK-related kinase 8 OS=Arabidopsis thaliana GN=CRK8 PE=1 SV=1
DKF1_CAEEL Q9XUJ7 Serine/threonine-protein kinase dkf-1 OS=Caenorhabditis elegans GN=dkf-1 PE=1 SV=1
SPKA_DICDI Q86AT8 Stress-activated protein kinase alpha OS=Dictyostelium discoideum GN=spkA-1 PE=1 SV=1
PKNB_LACLA Q9CEF5 Probable serine/threonine-protein kinase PknB OS=Lactococcus lactis subsp. lactis (strain IL1403) GN=pknB PE=3 SV=1
NRK_HUMAN Q7Z2Y5 Nik-related protein kinase OS=Homo sapiens GN=NRK PE=2 SV=2
CDK7_CARAU P51953 Cyclin-dependent kinase 7 OS=Carassius auratus GN=cdk7 PE=2 SV=1
Y9847_DICDI Q55GG4 Probable serine/threonine-protein kinase DDB_G0267686 OS=Dictyostelium discoideum GN=DDB_G0267686 PE=3 SV=1
NRK_MOUSE Q9R0G8 Nik-related protein kinase OS=Mus musculus GN=Nrk PE=1 SV=2
MPKC_ASPFU Q4WUN7 Mitogen-activated protein kinase mpkC OS=Neosartorya fumigata (strain ATCC MYA-4609 / Af293 / CBS 101355 / FGSC A1100) GN=mpkC PE=2 SV=2
STKP1_STRPN Q8KY50 Serine/threonine-protein kinase StkP OS=Streptococcus pneumoniae serotype 4 (strain ATCC BAA-334 / TIGR4) GN=stkP PE=1 SV=1
KIN16_CAEEL P34892 Receptor-like tyrosine-protein kinase kin-16 OS=Caenorhabditis elegans GN=kin-16 PE=2 SV=1
KKCC1_RAT P97756 Calcium/calmodulin-dependent protein kinase kinase 1 OS=Rattus norvegicus GN=Camkk1 PE=1 SV=1
Y0010_DICDI Q54WW7 Probable serine/threonine-protein kinase DDB_G0279405 OS=Dictyostelium discoideum GN=DDB_G0279405 PE=3 SV=1
KIN28_YEAST P06242 Serine/threonine-protein kinase KIN28 OS=Saccharomyces cerevisiae (strain ATCC 204508 / S288c) GN=KIN28 PE=1 SV=1
MPK8_ARATH Q9LM33 Mitogen-activated protein kinase 8 OS=Arabidopsis thaliana GN=MPK8 PE=2 SV=2
CDPK2_MAIZE P49101 Calcium-dependent protein kinase 2 OS=Zea mays GN=CPK2 PE=2 SV=1
KCC1_METAN O14408 Calcium/calmodulin-dependent protein kinase OS=Metarhizium anisopliae PE=2 SV=1
CIPKM_ARATH O80902 CBL-interacting serine/threonine-protein kinase 22 OS=Arabidopsis thaliana GN=CIPK22 PE=2 SV=1
Y9956_DICDI Q55EI8 Probable serine/threonine-protein kinase DDB_G0268876 OS=Dictyostelium discoideum GN=DDB_G0268876 PE=3 SV=1
CBK1_CANAL Q5AP53 Serine/threonine-protein kinase CBK1 OS=Candida albicans (strain SC5314 / ATCC MYA-2876) GN=CBK1 PE=1 SV=1
ATG1_ASPNC A2QIL5 Serine/threonine-protein kinase atg1 OS=Aspergillus niger (strain CBS 513.88 / FGSC A1513) GN=atg1 PE=3 SV=1
SSK22_YEAST P25390 Serine/threonine-protein kinase SSK22 OS=Saccharomyces cerevisiae (strain ATCC 204508 / S288c) GN=SSK22 PE=1 SV=2
CDPK1_ARATH Q06850 Calcium-dependent protein kinase 1 OS=Arabidopsis thaliana GN=CPK1 PE=1 SV=1
Y8013_DICDI Q54VU4 Probable serine/threonine-protein kinase DDB_G0280133 OS=Dictyostelium discoideum GN=DDB_G0280133 PE=3 SV=1
TSSK4_MOUSE Q9D411 Testis-specific serine/threonine-protein kinase 4 OS=Mus musculus GN=Tssk4 PE=2 SV=1
CD11B_HUMAN P21127 Cyclin-dependent kinase 11B OS=Homo sapiens GN=CDK11B PE=1 SV=3
PKZ1_PHYIN Q8GVC7 Serine/threonine-protein kinase PKZ1 OS=Phytophthora infestans GN=PKZ1 PE=1 SV=1
KPK2_PLAFK Q02595 Probable serine/threonine-protein kinase 2 OS=Plasmodium falciparum (isolate K1 / Thailand) GN=PK2 PE=2 SV=1
CDK20_MOUSE Q9JHU3 Cyclin-dependent kinase 20 OS=Mus musculus GN=Cdk20 PE=1 SV=1
STK38_BOVIN A2VDV2 Serine/threonine-protein kinase 38 OS=Bos taurus GN=STK38 PE=1 SV=1
CTK1_ENCCU Q8SQW2 Probable CTD kinase subunit alpha homolog OS=Encephalitozoon cuniculi (strain GB-M1) GN=CTK1 PE=3 SV=1
SMKTR_MOUSE A2KF29 Sperm motility kinase Tcr mutant form OS=Mus musculus GN=Smoktcr PE=2 SV=1
YR517_MIMIV Q5UQ78 Putative serine/threonine-protein kinase R517/R518 OS=Acanthamoeba polyphaga mimivirus GN=MIMI_R517 PE=3 SV=2
MSK3_MEDSA P51139 Glycogen synthase kinase-3 homolog MsK-3 OS=Medicago sativa GN=MSK-3 PE=2 SV=2
KGP1_DROME Q03042 cGMP-dependent protein kinase, isozyme 1 OS=Drosophila melanogaster GN=Pkg21D PE=1 SV=2
LATS2_HUMAN Q9NRM7 Serine/threonine-protein kinase LATS2 OS=Homo sapiens GN=LATS2 PE=1 SV=2
PRKC_STAAE A6QGC0 Serine/threonine-protein kinase PrkC OS=Staphylococcus aureus (strain Newman) GN=prkC PE=1 SV=1
MK10_HUMAN P53779 Mitogen-activated protein kinase 10 OS=Homo sapiens GN=MAPK10 PE=1 SV=2
SSN3_MAGO7 A4QXX4 Serine/threonine-protein kinase SSN3 OS=Magnaporthe oryzae (strain 70-15 / ATCC MYA-4617 / FGSC 8958) GN=SSN3 PE=3 SV=2
CDC2D_ANTMA Q38775 Cell division control protein 2 homolog D OS=Antirrhinum majus GN=CDC2D PE=2 SV=1
ERBB3_PONAB Q5RB22 Receptor tyrosine-protein kinase erbB-3 OS=Pongo abelii GN=ERBB3 PE=2 SV=1
JNK1_CAEEL Q8WQG9 Stress-activated protein kinase jnk-1 OS=Caenorhabditis elegans GN=jnk-1 PE=1 SV=2
CDPK1_ORYSJ P53682 Calcium-dependent protein kinase isoform 1 OS=Oryza sativa subsp. japonica GN=SPK PE=2 SV=2
PPK35_SCHPO O94487 Serine/threonine-protein kinase ppk35 OS=Schizosaccharomyces pombe (strain 972 / ATCC 24843) GN=ppk35 PE=1 SV=1
GSK31_SCHPO Q9URT9 Protein kinase gsk31 OS=Schizosaccharomyces pombe (strain 972 / ATCC 24843) GN=gsk31 PE=1 SV=1
ORB6_SCHPO O13310 Serine/threonine-protein kinase orb6 OS=Schizosaccharomyces pombe (strain 972 / ATCC 24843) GN=orb6 PE=1 SV=1
CDPK4_SOLTU A5A7I7 Calcium-dependent protein kinase 4 OS=Solanum tuberosum GN=CPK4 PE=2 SV=1
CDPK6_ARATH Q38872 Calcium-dependent protein kinase 6 OS=Arabidopsis thaliana GN=CPK6 PE=1 SV=1
CDPKI_ARATH Q1PE17 Calcium-dependent protein kinase 18 OS=Arabidopsis thaliana GN=CPK18 PE=2 SV=1
ERBB3_MOUSE Q61526 Receptor tyrosine-protein kinase erbB-3 OS=Mus musculus GN=Erbb3 PE=1 SV=2
MYLK4_MOUSE Q5SUV5 Myosin light chain kinase family member 4 OS=Mus musculus GN=Mylk4 PE=2 SV=2
CAMK3_ARATH Q9ZUZ2 CDPK-related kinase 3 OS=Arabidopsis thaliana GN=CRK3 PE=1 SV=1
MYLK_MOUSE Q6PDN3 Myosin light chain kinase, smooth muscle OS=Mus musculus GN=Mylk PE=1 SV=3
CDPKL_ARATH Q9ZSA2 Calcium-dependent protein kinase 21 OS=Arabidopsis thaliana GN=CPK21 PE=1 SV=1
RTK2_GEOCY P42159 Class II receptor tyrosine kinase OS=Geodia cydonium GN=TK PE=2 SV=2
KCC2_SCHPO O42844 Calcium/calmodulin-dependent protein kinase type II OS=Schizosaccharomyces pombe (strain 972 / ATCC 24843) GN=cmk2 PE=1 SV=1
MPK11_ORYSJ Q5VN19 Mitogen-activated protein kinase 11 OS=Oryza sativa subsp. japonica GN=MPK11 PE=2 SV=2
TSSK1_HUMAN Q9BXA7 Testis-specific serine/threonine-protein kinase 1 OS=Homo sapiens GN=TSSK1B PE=1 SV=1
PP395_ARATH Q8S9D1 Pentatricopeptide repeat-containing protein At5g21222 OS=Arabidopsis thaliana GN=ATC401 PE=2 SV=1
MYLK3_DANRE A8C984 Myosin light chain kinase 3 OS=Danio rerio GN=mylk3 PE=2 SV=1
COT1_NEUCR P38679 Serine/threonine-protein kinase cot-1 OS=Neurospora crassa (strain ATCC 24698 / 74-OR23-1A / CBS 708.71 / DSM 1257 / FGSC 987) GN=cot-1 PE=2 SV=2
CAMK7_ARATH Q9LET1 CDPK-related kinase 7 OS=Arabidopsis thaliana GN=CRK7 PE=1 SV=1
PXI_DICDI Q1ZXC8 Probable serine/threonine-protein kinase pXi OS=Dictyostelium discoideum GN=pXi PE=2 SV=1
ATG1_COCIM Q1DN93 Serine/threonine-protein kinase ATG1 OS=Coccidioides immitis (strain RS) GN=ATG1 PE=3 SV=1
KPCB_XENLA Q7LZQ8 Protein kinase C beta type OS=Xenopus laevis GN=prkcb PE=2 SV=1
CDPKK_ARATH Q9ZV15 Calcium-dependent protein kinase 20 OS=Arabidopsis thaliana GN=CPK20 PE=2 SV=1
BUR1_EMENI Q96VK3 Serine/threonine-protein kinase bur1 OS=Emericella nidulans (strain FGSC A4 / ATCC 38163 / CBS 112.46 / NRRL 194 / M139) GN=ptkA PE=2 SV=1
SSK2_YEAST P53599 MAP kinase kinase kinase SSK2 OS=Saccharomyces cerevisiae (strain ATCC 204508 / S288c) GN=SSK2 PE=1 SV=1
MAPK2_DROME P49071 MAP kinase-activated protein kinase 2 OS=Drosophila melanogaster GN=MAPk-Ak2 PE=2 SV=1
CDPKJ_ARATH Q1PFH8 Calcium-dependent protein kinase 19 OS=Arabidopsis thaliana GN=CPK19 PE=2 SV=1
TSSK2_HUMAN Q96PF2 Testis-specific serine/threonine-protein kinase 2 OS=Homo sapiens GN=TSSK2 PE=1 SV=2
MAPK3_BOVIN Q3SYZ2 MAP kinase-activated protein kinase 3 OS=Bos taurus GN=MAPKAPK3 PE=2 SV=1
SUR1_CAEEL P39745 Mitogen-activated protein kinase mpk-1 OS=Caenorhabditis elegans GN=mpk-1 PE=1 SV=2
GRIK2_ARATH Q5HZ38 Serine/threonine-protein kinase GRIK2 OS=Arabidopsis thaliana GN=GRIK2 PE=1 SV=1
SSN3_PHANO Q0TWJ7 Serine/threonine-protein kinase SSN3 OS=Phaeosphaeria nodorum (strain SN15 / ATCC MYA-4574 / FGSC 10173) GN=SSN3 PE=3 SV=1
DMPK_MOUSE P54265 Myotonin-protein kinase OS=Mus musculus GN=Dmpk PE=1 SV=1
MAPK1_PNECA O94737 Mitogen-activated protein kinase 1 OS=Pneumocystis carinii GN=MKP1 PE=1 SV=1
MPK13_ORYSJ Q0E459 Mitogen-activated protein kinase 13 OS=Oryza sativa subsp. japonica GN=MPK13 PE=2 SV=1
DAPK1_MOUSE Q80YE7 Death-associated protein kinase 1 OS=Mus musculus GN=Dapk1 PE=1 SV=3
SSN3_CHAGB Q2GYV9 Serine/threonine-protein kinase SSN3 OS=Chaetomium globosum (strain ATCC 6205 / CBS 148.51 / DSM 1962 / NBRC 6347 / NRRL 1970) GN=SSN3 PE=3 SV=1
CAMK1_ORYSJ Q10KY3 Calcium/calmodulin-dependent serine/threonine-protein kinase 1 OS=Oryza sativa subsp. japonica GN=CAMK1 PE=1 SV=1
PAKD_DICDI Q55DD4 Serine/threonine-protein kinase pakD OS=Dictyostelium discoideum GN=pakD PE=3 SV=1
CDPKC_ARATH Q42396 Calcium-dependent protein kinase 12 OS=Arabidopsis thaliana GN=CPK12 PE=1 SV=1
GRK5_BOVIN P43249 G protein-coupled receptor kinase 5 OS=Bos taurus GN=GRK5 PE=1 SV=1
ATG1_YEAST P53104 Serine/threonine-protein kinase ATG1 OS=Saccharomyces cerevisiae (strain ATCC 204508 / S288c) GN=ATG1 PE=1 SV=1
ATG1_PICPA Q8TGI1 Serine/threonine-protein kinase ATG1 OS=Komagataella pastoris GN=ATG1 PE=3 SV=1
SLT2_YEAST Q00772 Mitogen-activated protein kinase SLT2/MPK1 OS=Saccharomyces cerevisiae (strain ATCC 204508 / S288c) GN=SLT2 PE=1 SV=2
CHK2_CAEEL Q9U1Y5 Serine/threonine-protein kinase chk-2 OS=Caenorhabditis elegans GN=chk-2 PE=2 SV=2
MYLK_HUMAN Q15746 Myosin light chain kinase, smooth muscle OS=Homo sapiens GN=MYLK PE=1 SV=4
ATG1_EMENI Q5BCU8 Serine/threonine-protein kinase atg1 OS=Emericella nidulans (strain FGSC A4 / ATCC 38163 / CBS 112.46 / NRRL 194 / M139) GN=atg1 PE=3 SV=1
CDPKO_ARATH Q9SIQ7 Calcium-dependent protein kinase 24 OS=Arabidopsis thaliana GN=CPK24 PE=2 SV=1
LATS2_MOUSE Q7TSJ6 Serine/threonine-protein kinase LATS2 OS=Mus musculus GN=Lats2 PE=1 SV=1
MYLK_CHICK P11799 Myosin light chain kinase, smooth muscle OS=Gallus gallus PE=1 SV=2
GSK3A_MOUSE Q2NL51 Glycogen synthase kinase-3 alpha OS=Mus musculus GN=Gsk3a PE=1 SV=2
Y9865_DICDI Q54VC0 Probable serine/threonine-protein kinase DDB_G0280461 OS=Dictyostelium discoideum GN=DDB_G0280461 PE=3 SV=1
CBK1_YEAST P53894 Serine/threonine-protein kinase CBK1 OS=Saccharomyces cerevisiae (strain ATCC 204508 / S288c) GN=CBK1 PE=1 SV=1
BUR1_ASPFU Q4WTN5 Serine/threonine-protein kinase bur1 OS=Neosartorya fumigata (strain ATCC MYA-4609 / Af293 / CBS 101355 / FGSC A1100) GN=bur1 PE=3 SV=1
WARTS_DROME Q9VA38 Serine/threonine-protein kinase Warts OS=Drosophila melanogaster GN=wts PE=1 SV=1
CBK1_ASHGO Q754N7 Serine/threonine-protein kinase CBK1 OS=Ashbya gossypii (strain ATCC 10895 / CBS 109.51 / FGSC 9923 / NRRL Y-1056) GN=CBK1 PE=3 SV=1
MYLK2_BOVIN A4IFM7 Myosin light chain kinase 2, skeletal/cardiac muscle OS=Bos taurus GN=MYLK2 PE=2 SV=1
KSG6_ARATH Q39010 Shaggy-related protein kinase zeta OS=Arabidopsis thaliana GN=ASK6 PE=2 SV=2
BUR1_CANAL Q9Y7W4 Serine/threonine-protein kinase BUR1 OS=Candida albicans (strain SC5314 / ATCC MYA-2876) GN=CRK1 PE=3 SV=2
FRK1_YEAST Q03002 Fatty acyl-CoA synthetase and RNA processing-associated kinase 1 OS=Saccharomyces cerevisiae (strain ATCC 204508 / S288c) GN=FRK1 PE=1 SV=1
STE7_YEAST P06784 Serine/threonine-protein kinase STE7 OS=Saccharomyces cerevisiae (strain ATCC 204508 / S288c) GN=STE7 PE=1 SV=1
PLK_DICDI Q86HN7 Probable serine/threonine-protein kinase PLK OS=Dictyostelium discoideum GN=PLK PE=3 SV=1
SMKZ_MOUSE Q8C0N0 Sperm motility kinase Z OS=Mus musculus GN=Gm4922 PE=2 SV=1
RAF1_XENLA P09560 RAF proto-oncogene serine/threonine-protein kinase OS=Xenopus laevis GN=raf1 PE=2 SV=1
TSSK6_MOUSE Q925K9 Testis-specific serine/threonine-protein kinase 6 OS=Mus musculus GN=Tssk6 PE=2 SV=1
BUR1_NEUCR Q871M9 Serine/threonine-protein kinase bur-1 OS=Neurospora crassa (strain ATCC 24698 / 74-OR23-1A / CBS 708.71 / DSM 1257 / FGSC 987) GN=bur-1 PE=3 SV=1
KSGT_BRANA O04160 Shaggy-related protein kinase theta OS=Brassica napus PE=2 SV=2
CTRO_HUMAN O14578 Citron Rho-interacting kinase OS=Homo sapiens GN=CIT PE=1 SV=2
LIMK1_XENLA O42565 LIM domain kinase 1 OS=Xenopus laevis GN=limk1 PE=2 SV=1
NEKL4_CAEEL P84199 Serine/threonine-protein kinase D1044.8 OS=Caenorhabditis elegans GN=nekl-4 PE=3 SV=2
MYLK2_MOUSE Q8VCR8 Myosin light chain kinase 2, skeletal/cardiac muscle OS=Mus musculus GN=Mylk2 PE=2 SV=2
CDK15_DANRE Q1RLU9 Cyclin-dependent kinase 15 OS=Danio rerio GN=cdk15 PE=2 SV=1
GSK3B_MOUSE Q9WV60 Glycogen synthase kinase-3 beta OS=Mus musculus GN=Gsk3b PE=1 SV=2
BUR1_GIBZE Q4I5U9 Serine/threonine-protein kinase BUR1 OS=Gibberella zeae (strain PH-1 / ATCC MYA-4620 / FGSC 9075 / NRRL 31084) GN=BUR1 PE=3 SV=2
MRCKA_HUMAN Q5VT25 Serine/threonine-protein kinase MRCK alpha OS=Homo sapiens GN=CDC42BPA PE=1 SV=1
DKF1_CAEBR A8XWC4 Serine/threonine-protein kinase dkf-1 OS=Caenorhabditis briggsae GN=dkf-1 PE=3 SV=2
MAPK3_RAT Q66H84 MAP kinase-activated protein kinase 3 OS=Rattus norvegicus GN=Mapkapk3 PE=2 SV=1
Y9851_DICDI Q869X3 Probable serine/threonine-protein kinase DDB_G0275165 OS=Dictyostelium discoideum GN=DDB_G0275165 PE=3 SV=1
GPRK1_DROME P32865 G protein-coupled receptor kinase 1 OS=Drosophila melanogaster GN=Gprk1 PE=2 SV=2
MSK1_TOBAC Q40518 Shaggy-related protein kinase NtK-1 OS=Nicotiana tabacum GN=NTK-1 PE=2 SV=1
CTK1_YEAST Q03957 CTD kinase subunit alpha OS=Saccharomyces cerevisiae (strain ATCC 204508 / S288c) GN=CTK1 PE=1 SV=1
SGG_DROME P18431 Protein kinase shaggy OS=Drosophila melanogaster GN=sgg PE=1 SV=3
MSK1_MEDSA P51137 Glycogen synthase kinase-3 homolog MsK-1 OS=Medicago sativa GN=MSK-1 PE=2 SV=1
NEK1_DICDI Q54QD5 Probable serine/threonine-protein kinase nek1 OS=Dictyostelium discoideum GN=nek1 PE=3 SV=1
EPHAA_HUMAN Q5JZY3 Ephrin type-A receptor 10 OS=Homo sapiens GN=EPHA10 PE=2 SV=1
ATG1_ASHGO Q75CH3 Serine/threonine-protein kinase ATG1 OS=Ashbya gossypii (strain ATCC 10895 / CBS 109.51 / FGSC 9923 / NRRL Y-1056) GN=ATG1 PE=3 SV=1
NDRB_DICDI Q54IH8 Probable serine/threonine-protein kinase ndrB OS=Dictyostelium discoideum GN=ndrB PE=3 SV=1
SSN3_EMENI Q5BAE1 Serine/threonine-protein kinase ssn3 OS=Emericella nidulans (strain FGSC A4 / ATCC 38163 / CBS 112.46 / NRRL 194 / M139) GN=ssn3 PE=3 SV=2
ATG1_MAGO7 Q52EB3 Serine/threonine-protein kinase ATG1 OS=Magnaporthe oryzae (strain 70-15 / ATCC MYA-4617 / FGSC 8958) GN=ATG1 PE=1 SV=1
MP2K7_MOUSE Q8CE90 Dual specificity mitogen-activated protein kinase kinase 7 OS=Mus musculus GN=Map2k7 PE=1 SV=1
PKN2_CLOAB Q97IC2 Probable serine/threonine-protein kinase CA_C1728 OS=Clostridium acetobutylicum (strain ATCC 824 / DSM 792 / JCM 1419 / LMG 5710 / VKM B-1787) GN=CA_C1728 PE=3 SV=1
MYLK2_RAT P20689 Myosin light chain kinase 2, skeletal/cardiac muscle OS=Rattus norvegicus GN=Mylk2 PE=2 SV=2
E2AK2_RAT Q63184 Interferon-induced, double-stranded RNA-activated protein kinase OS=Rattus norvegicus GN=Eif2ak2 PE=1 SV=1
LIMK1_DROME Q8IR79 LIM domain kinase 1 OS=Drosophila melanogaster GN=LIMK1 PE=1 SV=1
KSG2_ARATH O23145 Shaggy-related protein kinase beta OS=Arabidopsis thaliana GN=ASK2 PE=2 SV=1
KIN3_YEAST P22209 Serine/threonine-protein kinase KIN3 OS=Saccharomyces cerevisiae (strain ATCC 204508 / S288c) GN=KIN3 PE=2 SV=2
MK14C_DROME P83100 Putative mitogen-activated protein kinase 14C OS=Drosophila melanogaster GN=p38c PE=2 SV=1
ZYG1_CAEBR Q621J7 Probable serine/threonine-protein kinase zyg-1 OS=Caenorhabditis briggsae GN=zyg-1 PE=3 SV=1
SKH1_SCHPO Q9Y884 MAP kinase kinase skh1/pek1 OS=Schizosaccharomyces pombe (strain 972 / ATCC 24843) GN=skh1 PE=2 SV=1
CDK10_BOVIN Q2TBL8 Cyclin-dependent kinase 10 OS=Bos taurus GN=CDK10 PE=2 SV=1
